# Supplementary material for: Responses of rumen microorganisms and metabolites to different roughage of domesticated Tibetan sheep
Source: Front Microbiol. 2023 Aug 17;14:1247609. doi: 10.3389/fmicb.2023.1247609 (PMC10469951; doi:10.3389/fmicb.2023.1247609)
Supplement: Supplementary file 1 [file Data_Sheet_1.zip]

Archive with 5 entries (5 files):
- Table S3.XLSX
- Table S4.XLSX
- Table S5.XLSX
- Table S6.XLSX
- Tables S1-S2 and Figures S1-S2.pdf
