# Supplementary material for: Responses of rumen microorganisms and metabolites to different roughage of domesticated Tibetan sheep
Source: Front Microbiol. 2023 Aug 17;14:1247609. doi: 10.3389/fmicb.2023.1247609 (PMC10469951; doi:10.3389/fmicb.2023.1247609)
Supplement: Supplementary file 1 [file Data_Sheet_1.zip › Table S3.XLSX]

## Sheet: phylum_TM_TS.diffAb
Table S3 Relative abundance of phylum and genus horizontal species
phylum	Mean(TM)	Variance(TM)	Std.err(TM)	Mean(TS)	Variance(TS)	Std.err(TS)	P value	Q value
Bacteroidota	0.465	0.0172	0.0536	0.384	0.0044	0.027	0.183	0.301
Firmicutes	0.407	0.0125	0.0457	0.519	0.0091	0.0389	0.0757	0.218
Proteobacteria	0.082	0.0082	0.0369	0.0409	0.0023	0.0195	0.342	0.462
Fibrobacterota	0.0145	0.0003	0.0068	0.0046	0	0.0011	0.157	0.301
Patescibacteria	0.0118	0.0001	0.0032	0.024	0.0001	0.0041	0.0259	0.147
Desulfobacterota	0.0066	0	0.001	0.0027	0	0.0004	0.0022	0.0248
Spirochaetota	0.0054	0	0.0016	0.0056	0	0.0018	0.896	1
Actinobacteriota	0.0022	0	0.0008	0.0021	0	0.0011	0.915	1
Verrucomicrobiota	0.0019	0	0.0006	0.0022	0	0.0004	0.685	0.876
unclassified_Bacteria	0.0015	0	0.0008	0.0118	0	0.0023	0.0009	0.0206
Synergistota	0.0012	0	0.0003	0.0006	0	0.0001	0.0589	0.205
Cyanobacteria	0.0003	0	0.0001	0.0015	0	0.0004	0.0066	0.0508
Chloroflexi	0.0001	0	0	0.0003	0	0.0001	0.207	0.317
Elusimicrobiota	0.0001	0	0	0.0002	0	0	0.0857	0.219
Campylobacterota	0	0	0	0	0	0	0.177	0.301
Acidobacteriota	0	0	0	0	0	0	0.248	0.357
Fusobacteriota	0	0	0	0	0	0	0.102	0.234
Euryarchaeota	0	0	0	0	0	0	0.0625	0.205
Planctomycetota	0	0	0	0	0	0	1	1
Gemmatimonadota	0	0	0	0	0	0	0.0319	0.147
Myxococcota	0	0	0	0	0	0	0.124	0.259
Bdellovibrionota	0	0	0	0	0	0	1	1
Dependentiae	0	0	0	0	0	0	1	1

## Sheet: phylum_TM_TW.diffAb
Table S3 Relative abundance of phylum and genus horizontal species
phylum	Mean(TM)	Variance(TM)	Std.err(TM)	Mean(TW)	Variance(TW)	Std.err(TW)	P value	Q value
Bacteroidota	0.465	0.0172	0.0536	0.327	0.0065	0.033	0.0318	0.244
Firmicutes	0.407	0.0125	0.0457	0.602	0.0107	0.0422	0.0046	0.106
Proteobacteria	0.082	0.0082	0.0369	0.0357	0.0018	0.0174	0.293	0.577
Fibrobacterota	0.0145	0.0003	0.0068	0.0022	0	0.0008	0.0655	0.377
Patescibacteria	0.0118	0.0001	0.0032	0.0146	0	0.0028	0.555	0.672
Desulfobacterota	0.0066	0	0.001	0.0039	0	0.0003	0.0115	0.132
Spirochaetota	0.0054	0	0.0016	0.0026	0	0.001	0.155	0.509
Actinobacteriota	0.0022	0	0.0008	0.0019	0	0.0003	0.731	0.764
Verrucomicrobiota	0.0019	0	0.0006	0.0036	0	0.0014	0.301	0.577
unclassified_Bacteria	0.0015	0	0.0008	0.0038	0	0.0024	0.415	0.639
Synergistota	0.0012	0	0.0003	0.0009	0	0.0002	0.482	0.639
Cyanobacteria	0.0003	0	0.0001	0.0003	0	0.0002	0.59	0.678
Chloroflexi	0.0001	0	0	0.0005	0	0.0004	0.27	0.577
Elusimicrobiota	0.0001	0	0	0.0008	0	0.0005	0.155	0.509
Campylobacterota	0	0	0	0	0	0	0.499	0.639
Acidobacteriota	0	0	0	0	0	0	0.675	0.739
Fusobacteriota	0	0	0	0	0	0	0.271	0.577
Euryarchaeota	0	0	0	0	0	0	0.285	0.577
Planctomycetota	0	0	0	0	0	0	0.399	0.639
Bdellovibrionota	0	0	0	0.0001	0	0.0001	0.13	0.509
Dependentiae	0	0	0	0	0	0	0.5	0.639
Gemmatimonadota	0	0	0	0	0	0	0.5	0.639
Myxococcota	0	0	0	0	0	0	1	1

## Sheet: phylum_TS_TW.diffAb
Table S3 Relative abundance of phylum and genus horizontal species
phylum	Mean(TS)	Variance(TS)	Std.err(TS)	Mean(TW)	Variance(TW)	Std.err(TW)	P value	Q value
Firmicutes	0.519	0.0091	0.0389	0.602	0.0107	0.0422	0.186	0.47
Bacteroidota	0.384	0.0044	0.027	0.327	0.0065	0.033	0.214	0.47
Proteobacteria	0.0409	0.0023	0.0195	0.0357	0.0018	0.0174	0.816	0.816
Patescibacteria	0.024	0.0001	0.0041	0.0146	0	0.0028	0.0648	0.366
unclassified_Bacteria	0.0118	0	0.0023	0.0038	0	0.0024	0.0262	0.255
Spirochaetota	0.0056	0	0.0018	0.0026	0	0.001	0.179	0.47
Fibrobacterota	0.0046	0	0.0011	0.0022	0	0.0008	0.0797	0.366
Desulfobacterota	0.0027	0	0.0004	0.0039	0	0.0003	0.0332	0.255
Verrucomicrobiota	0.0022	0	0.0004	0.0036	0	0.0014	0.392	0.563
Actinobacteriota	0.0021	0	0.0011	0.0019	0	0.0003	0.809	0.816
Cyanobacteria	0.0015	0	0.0004	0.0003	0	0.0002	0.0186	0.255
Synergistota	0.0006	0	0.0001	0.0009	0	0.0002	0.298	0.489
Chloroflexi	0.0003	0	0.0001	0.0005	0	0.0004	0.528	0.607
Elusimicrobiota	0.0002	0	0	0.0008	0	0.0005	0.225	0.47
Fusobacteriota	0	0	0	0	0	0	0.805	0.816
Gemmatimonadota	0	0	0	0	0	0	0.247	0.473
Campylobacterota	0	0	0	0	0	0	0.43	0.582
Myxococcota	0	0	0	0	0	0	0.12	0.436
Planctomycetota	0	0	0	0	0	0	0.287	0.489
Acidobacteriota	0	0	0	0	0	0	0.359	0.55
Bdellovibrionota	0	0	0	0.0001	0	0.0001	0.133	0.436
Dependentiae	0	0	0	0	0	0	0.5	0.605
Euryarchaeota	0	0	0	0	0	0	0.5	0.605

## Sheet: genus_TM_TS.diffAb
Table S3 Relative abundance of phylum and genus horizontal species
genus	Mean(TM)	Variance(TM)	Std.err(TM)	Mean(TS)	Variance(TS)	Std.err(TS)	P value	Q value
Prevotella	0.187	0.00604	0.0317	0.138	0.00141	0.0153	0.166	0.63
uncultured_rumen_bacterium	0.0904	0.00606	0.0318	0.0682	0.00143	0.0154	0.628	0.999
Succinivibrionaceae_UCG_001	0.0761	0.00803	0.0366	0.028	0.00266	0.0211	0.277	0.705
Ruminococcus	0.0614	0.00178	0.0172	0.0306	0.000185	0.00555	0.0852	0.571
Succiniclasticum	0.0441	0.00125	0.0144	0.0398	0.000626	0.0102	0.862	1
unclassified_Bacteroidales_RF16_group	0.0433	0.00312	0.0228	0.0197	8.58e-05	0.00378	0.34	0.778
Rikenellaceae_RC9_gut_group	0.0416	0.000525	0.00935	0.0585	6.08e-05	0.00318	0.0851	0.571
unclassified_Prevotellaceae	0.0295	0.000329	0.0074	0.0174	8.36e-05	0.00373	0.149	0.609
unclassified_Lachnospiraceae	0.0276	0.000379	0.00795	0.121	0.03	0.0708	0.203	0.666
Dialister	0.0268	0.00129	0.0147	0.000931	4.8e-06	0.000894	0.0766	0.566
Prevotellaceae_UCG_001	0.0255	0.000306	0.00714	0.0207	0.000509	0.00921	0.755	1
NK4A214_group	0.0219	0.000151	0.00502	0.0481	0.000117	0.00441	0.00104	0.159
Selenomonas	0.0196	0.000449	0.00866	0.0177	7.32e-05	0.00349	0.88	1
unclassified_Clostridia_UCG_014	0.0176	5.15e-05	0.00293	0.025	7.86e-05	0.00362	0.11	0.571
Lachnospiraceae_NK3A20_group	0.0145	3.37e-05	0.00237	0.00612	2.05e-05	0.00185	0.00892	0.371
Fibrobacter	0.0145	0.00028	0.00683	0.00461	6.73e-06	0.00106	0.161	0.621
Prevotellaceae_UCG_003	0.0144	2.13e-05	0.00189	0.0171	0.000165	0.00524	0.713	1
Candidatus_Saccharimonas	0.0113	5.72e-05	0.00309	0.0226	0.000102	0.00412	0.0289	0.502
Prevotella_7	0.0113	0.000132	0.00468	0.00568	3.83e-05	0.00253	0.326	0.769
Christensenellaceae_R_7_group	0.0105	5.86e-05	0.00313	0.012	2.77e-05	0.00215	0.761	1
UCG_002	0.0102	4.33e-05	0.00268	0.0169	2.53e-05	0.00205	0.0473	0.502
Saccharofermentans	0.0102	4.92e-05	0.00286	0.00686	9.53e-06	0.00126	0.31	0.748
unclassified_[Eubacterium]_coprostanoligenes_group	0.00997	2.22e-05	0.00192	0.00679	1.31e-05	0.00148	0.203	0.666
unclassified_Selenomonadaceae	0.00956	3.99e-05	0.00258	0.0131	2.67e-05	0.00211	0.328	0.77
Veillonellaceae_UCG_001	0.00925	0.000103	0.00414	0.0164	0.000149	0.00498	0.289	0.716
unclassified_Clostridia	0.00907	2.79e-05	0.00216	0.0184	0.000102	0.00413	0.0455	0.502
Alloprevotella	0.00841	2.42e-05	0.00201	0.00393	6.83e-06	0.00107	0.0486	0.502
unclassified_Ruminococcaceae	0.00773	0.000103	0.00413	0.00428	8.7e-06	0.0012	0.529	0.884
unclassified_Muribaculaceae	0.00668	4.53e-05	0.00275	0.0189	0.000159	0.00514	0.0351	0.502
[Eubacterium]_ruminantium_group	0.00655	1.95e-05	0.0018	0.00689	9.77e-06	0.00128	0.907	1
SP3_e08	0.00648	9.81e-06	0.00128	0.000802	4.21e-07	0.000265	0.000584	0.152
Desulfovibrio	0.00536	6.62e-06	0.00105	0.00226	8.74e-07	0.000382	0.0089	0.371
Treponema	0.00512	1.4e-05	0.00153	0.00511	1.9e-05	0.00178	0.992	1
unclassified_F082	0.00451	2.73e-05	0.00213	0.0129	9.09e-05	0.00389	0.0592	0.502
Clostridium_sensu_stricto_1	0.00428	4.03e-05	0.00259	0.000144	4.15e-08	8.31e-05	0.107	0.571
unclassified_[Clostridium]_methylpentosum_group	0.00423	8.4e-05	0.00374	0.00211	7.88e-06	0.00115	0.682	1
Anaerovibrio	0.00419	9.52e-06	0.00126	0.00485	1.25e-05	0.00144	0.807	1
UCG_001	0.00379	1.21e-05	0.00142	0.0117	0.000225	0.00612	0.226	0.666
unclassified_RF39	0.00377	1.26e-05	0.00145	0.00441	2.72e-06	0.000674	0.767	1
Moryella	0.00372	1.48e-05	0.00157	0.00389	7.95e-06	0.00115	0.943	1
UCG_004	0.00357	7.42e-06	0.00111	0.00447	7.08e-06	0.00109	0.654	1
uncultured_Ruminococcaceae_bacterium	0.00326	3.44e-05	0.0024	0.0102	9.76e-05	0.00403	0.139	0.6
[Ruminococcus]_gauvreauii_group	0.00313	3.78e-06	0.000794	0.00186	1.01e-05	0.00129	0.504	0.857
Succinivibrio	0.00287	1.61e-05	0.00164	0.000777	1.56e-06	0.000509	0.239	0.666
UCG_005	0.00274	5.13e-06	0.000925	0.00462	1.56e-05	0.00161	0.346	0.778
unclassified_Christensenellaceae	0.00264	1.67e-05	0.00167	0.00865	5.82e-05	0.00311	0.0855	0.571
Shuttleworthia	0.00258	1.12e-05	0.00137	0.000462	4.35e-07	0.000269	0.126	0.571
Lachnospiraceae_ND3007_group	0.00236	3.04e-06	0.000712	0.00598	7.63e-05	0.00356	0.416	0.854
probable_genus_10	0.00218	3.17e-06	0.000727	0.00107	3.55e-07	0.000243	0.153	0.612
unclassified_Oscillospiraceae	0.00192	3.71e-07	0.000249	0.00134	2.23e-07	0.000193	0.0651	0.514
unclassified_UCG_010	0.00192	2.09e-06	0.000591	0.00183	7.52e-07	0.000354	0.915	1
Oribacterium	0.00179	2.64e-06	0.000663	0.00126	1.5e-06	0.0005	0.62	0.993
Olsenella	0.00157	4.2e-06	0.000837	0.000122	1.48e-08	4.96e-05	0.0823	0.571
Erysipelotrichaceae_UCG_009	0.00152	1.36e-06	0.000476	0.000403	1.4e-07	0.000153	0.0272	0.502
unclassified_Bacteria	0.0015	4.1e-06	0.000826	0.0118	3.2e-05	0.00231	0.000664	0.152
Family_XIII_AD3011_group	0.00144	1.45e-06	0.000492	0.000812	1.96e-07	0.000181	0.244	0.666
Prevotellaceae_UCG_004	0.00143	9.96e-08	0.000129	0.00214	1.38e-06	0.00048	0.161	0.621
CAG_352	0.00141	3e-06	0.000707	0.00589	2.76e-05	0.00214	0.0467	0.502
Anaeroplasma	0.00138	4.57e-06	0.000873	0.000528	3.83e-07	0.000253	0.448	0.854
Lachnobacterium	0.00133	1.39e-06	0.000481	0.00108	1.12e-06	0.000431	0.774	1
unclassified_Erysipelotrichaceae	0.00122	1.33e-06	0.000471	0.00143	1.87e-06	0.000558	0.84	1
Butyrivibrio	0.00118	8.92e-07	0.000386	0.00247	7.56e-07	0.000355	0.0173	0.502
Anaerovorax	0.00115	3.26e-07	0.000233	0.000996	1.65e-07	0.000166	0.681	1
Defluviitaleaceae_UCG_011	0.00113	1.12e-06	0.000432	0.000619	6.59e-08	0.000105	0.275	0.704
unclassified_Bacteroidales	0.00112	1.43e-07	0.000155	0.00235	9.88e-07	0.000406	0.00741	0.371
Prevotellaceae_NK3B31_group	0.0011	3.56e-06	0.00077	0.000752	8.13e-07	0.000368	0.762	1
Acidaminococcus	0.00108	1.62e-06	0.00052	0	0	0	0.0385	0.502
Pyramidobacter	0.00101	5.9e-07	0.000313	0.000282	1.08e-08	4.25e-05	0.0239	0.502
uncultured_rumen_bacterium_4C0d_9	0.000932	1.08e-06	0.000423	0.000343	1.27e-07	0.000146	0.203	0.666
Lachnospiraceae_AC2044_group	0.000891	1.26e-06	0.000459	0.00176	7.53e-06	0.00112	0.572	0.935
[Eubacterium]_nodatum_group	0.000731	3.26e-07	0.000233	0.000732	1.9e-07	0.000178	0.993	1
Acetitomaculum	0.000719	6.42e-07	0.000327	0.000241	2.78e-08	6.81e-05	0.16	0.621
Lachnospiraceae_NK4A136_group	0.000707	4.84e-07	0.000284	0.000369	1.23e-07	0.000143	0.317	0.751
Roseburia	0.000656	7.12e-07	0.000344	0.000242	1.8e-07	0.000173	0.31	0.748
Papillibacter	0.00062	3.67e-07	0.000247	0.000816	2.67e-07	0.000211	0.639	1
U29_B03	0.000606	3.6e-07	0.000245	0.000873	2.02e-07	0.000184	0.488	0.854
Monoglobus	0.000605	7.1e-08	0.000109	0.00105	1.06e-06	0.00042	0.336	0.778
Lachnospiraceae_UCG_008	0.000597	8.6e-08	0.00012	0.00109	5.14e-07	0.000293	0.119	0.571
[Anaerorhabdus]_furcosa_group	0.000597	1.77e-07	0.000172	0.000619	5.97e-08	9.97e-05	0.934	1
Pseudobutyrivibrio	0.000581	3.61e-07	0.000245	0.00194	2.31e-06	0.00062	0.0428	0.502
unclassified_Clostridia_vadinBB60_group	0.000569	4.43e-07	0.000272	0.000633	2.17e-07	0.00019	0.887	1
Syntrophococcus	0.000536	3.42e-07	0.000239	7.46e-05	1.41e-08	4.84e-05	0.058	0.502
Prevotellaceae_Ga6A1_group	0.000527	5.1e-07	0.000292	0.000166	4.43e-08	8.59e-05	0.254	0.668
unclassified_Firmicutes	0.000507	3.76e-07	0.00025	0.000586	2.43e-07	0.000201	0.861	1
uncultured_Erysipelotrichaceae_bacterium	0.000497	1.07e-06	0.000422	0.000422	4.21e-07	0.000265	0.91	1
Schwartzia	0.000492	2.1e-07	0.000187	0.000287	1.32e-07	0.000149	0.495	0.854
Erysipelotrichaceae_UCG_007	0.000484	3.23e-07	0.000232	0	0	0	0.0373	0.502
unclassified_Bacteroidales_BS11_gut_group	0.000484	5.5e-07	0.000303	0.000631	1.05e-06	0.000419	0.842	1
Erysipelotrichaceae_UCG_006	0.000466	4.67e-07	0.000279	0	0	0	0.0898	0.571
unclassified_Anaerovoracaceae	0.00046	1.84e-07	0.000175	0.000569	2.41e-07	0.0002	0.76	1
unclassified_Oscillospirales	0.000437	4.67e-08	8.82e-05	0.000248	1.52e-08	5.03e-05	0.0619	0.502
Bacteroidales_bacterium_Bact_22	0.000424	1.08e-06	0.000424	0.00833	0.000356	0.0077	0.339	0.778
Mogibacterium	0.00042	3.69e-08	7.85e-05	0.000355	6.38e-08	0.000103	0.702	1
UCG_003	0.000401	7.5e-07	0.000353	0	0	0	0.281	0.711
Lachnospiraceae_UCG_006	0.00036	7.11e-08	0.000109	0.000172	2.9e-08	6.95e-05	0.151	0.612
Solobacterium	0.000356	6.73e-08	0.000106	0.00015	4.74e-08	8.89e-05	0.138	0.6
Lachnospiraceae_UCG_009	0.000329	1.38e-07	0.000152	0.000246	8.8e-08	0.000121	0.749	1
uncultured_Firmicutes_bacterium	0.000325	4.23e-08	8.4e-05	0.000395	4.11e-08	8.28e-05	0.645	1
FD2005	0.000323	3.35e-07	0.000236	0.000332	2.79e-07	0.000216	0.974	1
Lachnospiraceae_XPB1014_group	0.000278	4.65e-07	0.000278	0.00437	1.63e-05	0.00165	0.0182	0.502
Sphaerochaeta	0.000268	5.45e-09	3.01e-05	0.000484	2.77e-08	6.79e-05	0.00629	0.371
unclassified_Mitochondria	0.000262	5.98e-08	9.99e-05	0.000171	2.08e-08	5.88e-05	0.536	0.89
Howardella	0.000261	3.44e-08	7.58e-05	0.000509	1.42e-07	0.000154	0.154	0.612
Desulfobulbus	0.000261	3.6e-08	7.74e-05	0.00019	1.18e-08	4.44e-05	0.533	0.888
Clostridiales_bacterium_42_27	0.000229	9.58e-08	0.000126	4.1e-05	1.01e-08	4.1e-05	0.164	0.627
Marvinbryantia	0.000226	1.56e-07	0.000161	0.00167	4.62e-06	0.000877	0.102	0.571
Lachnoclostridium	0.000223	3.8e-08	7.96e-05	0.000122	1.48e-08	4.97e-05	0.309	0.748
unclassified_Marinilabiliaceae	0.000221	1.6e-07	0.000163	0.00101	1.1e-06	0.000429	0.0835	0.571
unclassified_Rhodospirillales	0.000219	1.26e-07	0.000145	0.0003	7.64e-08	0.000113	0.741	1
uncultured_Clostridium_sp.	0.000213	7.05e-08	0.000108	0.000133	3.44e-08	7.58e-05	0.642	1
uncultured_Clostridiales_bacterium	0.00019	2.05e-08	5.84e-05	0.000474	1.29e-07	0.000146	0.07	0.535
Ruminobacter	0.000186	1.37e-07	0.000151	0.00106	1.98e-06	0.000575	0.143	0.6
uncultured_prokaryote	0.000176	3.78e-08	7.93e-05	0.00018	2.14e-08	5.97e-05	0.971	1
Coprococcus	0.000165	2.82e-08	6.86e-05	0.00156	6.16e-06	0.00101	0.18	0.665
Fretibacterium	0.000159	7.48e-08	0.000112	0.000287	7.37e-08	0.000111	0.523	0.88
DNF00809	0.000152	6.66e-09	3.33e-05	0.000145	5.97e-09	3.15e-05	0.903	1
unclassified_Rikenellaceae	0.00015	2.16e-08	5.99e-05	0.000328	5.4e-08	9.49e-05	0.111	0.571
Prevotellaceae_YAB2003_group	0.000144	6.91e-08	0.000107	0.000137	1.85e-08	5.56e-05	0.959	1
Blvii28_wastewater_sludge_group	0.000134	3.53e-09	2.43e-05	0.000103	1.28e-08	4.61e-05	0.649	1
Sutterella	0.000131	1.45e-08	4.91e-05	2.12e-05	6.2e-10	1.02e-05	0.0295	0.502
UCG_009	0.000126	4.19e-08	8.36e-05	0.000502	3.49e-07	0.000241	0.142	0.6
uncultured_Paenibacillaceae_bacterium	0.000123	2.06e-08	5.87e-05	0.000285	2.44e-08	6.37e-05	0.0617	0.502
unclassified_p_2534_18B5_gut_group	0.000122	3.67e-08	7.82e-05	0	0	0	0.116	0.571
unclassified_Enterobacterales	0.00012	1.88e-08	5.59e-05	1.14e-05	3.24e-10	7.34e-06	0.0525	0.502
Megasphaera	0.00012	1.87e-08	5.59e-05	4.76e-05	3.73e-09	2.49e-05	0.258	0.675
Prevotella_9	0.000114	1.65e-08	5.24e-05	0.000127	8.92e-09	3.86e-05	0.88	1
Atopobium	0.00011	1.73e-08	5.37e-05	9.92e-05	6.97e-09	3.41e-05	0.903	1
Streptococcus	0.000108	7.32e-09	3.49e-05	0.00091	1.67e-06	0.000527	0.125	0.571
Lachnospiraceae_UCG_010	0.000107	1.4e-08	4.84e-05	0.000122	4.97e-09	2.88e-05	0.849	1
Tyzzerella	9.86e-05	1.21e-08	4.48e-05	0.000427	1.69e-07	0.000168	0.0583	0.502
unclassified_Atopobiaceae	8.95e-05	7.75e-09	3.59e-05	9.24e-05	7.8e-09	3.61e-05	0.96	1
Lachnospiraceae_UCG_002	8.82e-05	1.82e-08	5.51e-05	0.000144	4.23e-08	8.4e-05	0.676	1
NED5E9	8.63e-05	9.68e-09	4.02e-05	0	0	0	0.032	0.502
unclassified_Hungateiclostridiaceae	8.41e-05	8.41e-09	3.74e-05	7.19e-05	9.35e-09	3.95e-05	0.872	1
Flexilinea	8.27e-05	7.59e-09	3.56e-05	0.000248	9.58e-08	0.000126	0.225	0.666
unclassified_Eggerthellaceae	8e-05	5.22e-09	2.95e-05	0.0001	1.02e-08	4.12e-05	0.769	1
unclassified_Absconditabacteriales__SR1	7.93e-05	9.3e-09	3.94e-05	0	0	0	0.0439	0.502
Elusimicrobium	7.77e-05	6.69e-09	3.34e-05	0.000143	1.48e-08	4.97e-05	0.301	0.738
Escherichia_Shigella	7.53e-05	9.17e-09	3.91e-05	0.000117	5.87e-09	3.13e-05	0.515	0.87
Family_XIII_UCG_001	7.18e-05	1.86e-08	5.57e-05	2.33e-05	2.09e-10	5.9e-06	0.491	0.854
Suttonella	6.38e-05	3.55e-09	2.43e-05	1.68e-05	5.3e-10	9.4e-06	0.0697	0.535
Pseudoramibacter	6.34e-05	1.18e-08	4.43e-05	4.65e-06	1.3e-10	4.65e-06	0.201	0.666
Bifidobacterium	6.31e-05	6.1e-09	3.19e-05	0.000146	1.19e-07	0.000141	0.658	1
Bacteroides	5.97e-05	2.72e-09	2.13e-05	3.3e-05	1.06e-09	1.33e-05	0.316	0.751
Moraxella	5.56e-05	1.2e-08	4.47e-05	1.17e-05	1.16e-10	4.39e-06	0.427	0.854
Enterorhabdus	4.7e-05	2.96e-09	2.22e-05	4.48e-05	2.53e-09	2.05e-05	0.951	1
Campylobacter	4.68e-05	4.24e-09	2.66e-05	4.42e-06	1.17e-10	4.42e-06	0.114	0.571
Quinella	4.68e-05	5.05e-09	2.9e-05	0.000226	8.32e-08	0.000118	0.141	0.6
Salinivibrio	4.61e-05	1.6e-09	1.63e-05	3.75e-05	1.79e-09	1.73e-05	0.791	1
uncultured_rumen_bacterium_5C0d_12	4.22e-05	1.07e-08	4.22e-05	0	0	0	0.362	0.778
Anaerofustis	4.18e-05	3.01e-09	2.24e-05	1.4e-05	2.35e-10	6.26e-06	0.251	0.666
Proteiniphilum	4.12e-05	1.26e-09	1.45e-05	3.77e-05	1.73e-09	1.7e-05	0.909	1
Erysipelotrichaceae_UCG_008	4.06e-05	5.03e-09	2.89e-05	2.07e-05	7.56e-10	1.12e-05	0.618	0.993
unclassified_WCHB1_41	3.99e-05	2.61e-09	2.09e-05	1.8e-05	1.04e-09	1.32e-05	0.48	0.854
unclassified_Gastranaerophilales	3.47e-05	2.49e-09	2.04e-05	0.000101	6.33e-09	3.25e-05	0.0802	0.571
Lactobacillus	3.43e-05	9.41e-10	1.25e-05	0.000103	5.8e-09	3.11e-05	0.0405	0.502
unclassified_Neisseriaceae	3.43e-05	1.91e-09	1.79e-05	2.5e-05	1.53e-09	1.6e-05	0.776	1
[Eubacterium]_hallii_group	3.34e-05	6.67e-09	3.34e-05	7.23e-06	3.14e-10	7.23e-06	0.546	0.902
Asteroleplasma	3.29e-05	1.4e-09	1.53e-05	8.94e-05	1.08e-08	4.24e-05	0.226	0.666
Colidextribacter	3.28e-05	6.47e-09	3.28e-05	0.00224	2.66e-06	0.000666	0.00264	0.302
Bibersteinia	3.23e-05	6.72e-10	1.06e-05	4.95e-05	9.53e-09	3.98e-05	0.755	1
unclassified_Izemoplasmatales	3.05e-05	1.38e-09	1.52e-05	4.55e-05	5.3e-09	2.97e-05	0.73	1
Ligilactobacillus	3.03e-05	2.71e-09	2.13e-05	7.6e-05	4.49e-09	2.73e-05	0.202	0.666
Faecalibacterium	3.02e-05	3.48e-11	2.41e-06	2.1e-05	3.82e-10	7.98e-06	0.291	0.716
Petrimonas	2.96e-05	2.61e-09	2.09e-05	4.71e-05	3.4e-09	2.38e-05	0.675	1
uncultured_Clostridia_bacterium	2.95e-05	2.11e-09	1.88e-05	2.63e-05	2.2e-09	1.92e-05	0.929	1
Incertae_Sedis	2.84e-05	1.93e-09	1.79e-05	0.000334	8.41e-08	0.000118	0.0145	0.502
unclassified_Sphingomonadaceae	2.62e-05	1.21e-09	1.42e-05	7.18e-06	3.09e-10	7.18e-06	0.25	0.666
Ruminiclostridium	2.57e-05	2.09e-09	1.86e-05	0	0	0	0.176	0.655
unclassified_Enterobacteriaceae	2.55e-05	1.46e-09	1.56e-05	1.67e-05	1.68e-09	1.67e-05	0.779	1
[Eubacterium]_ventriosum_group	2.54e-05	3.88e-09	2.54e-05	0.000206	1.81e-07	0.000174	0.337	0.778
Levilactobacillus	2.53e-05	7.91e-10	1.15e-05	4.75e-06	1.35e-10	4.75e-06	0.0928	0.571
unclassified_Peptococcaceae	2.53e-05	1.33e-09	1.49e-05	1.44e-05	2.47e-10	6.42e-06	0.601	0.976
Staphylococcus	2.34e-05	8.41e-10	1.18e-05	0	0	0	0.0476	0.502
Acinetobacter	2.3e-05	3.62e-10	7.76e-06	3.07e-05	3.12e-09	2.28e-05	0.822	1
Sediminispirochaeta	2.27e-05	6.39e-10	1.03e-05	2.88e-05	2.72e-09	2.13e-05	0.857	1
Mannheimia	2.07e-05	2.58e-09	2.07e-05	1.18e-05	3.54e-10	7.69e-06	0.763	1
Pseudomonas	1.89e-05	1.17e-09	1.39e-05	1.14e-05	3.24e-10	7.34e-06	0.713	1
unclassified_Bifidobacteriaceae	1.85e-05	2.05e-09	1.85e-05	0.00128	7.09e-06	0.00109	0.264	0.687
[Eubacterium]_eligens_group	1.85e-05	2.05e-09	1.85e-05	0	0	0	0.362	0.778
Bacillus	1.84e-05	2.04e-09	1.84e-05	1.17e-05	3.48e-10	7.61e-06	0.81	1
Serratia	1.84e-05	9.05e-10	1.23e-05	1.33e-05	1.06e-09	1.33e-05	0.841	1
unclassified_Paracaedibacteraceae	1.64e-05	8.26e-10	1.17e-05	0	0	0	0.169	0.635
Kandleria	1.63e-05	8.22e-10	1.17e-05	4.78e-06	1.37e-10	4.78e-06	0.464	0.854
Turicibacter	1.61e-05	3.3e-10	7.42e-06	9.37e-06	5.27e-10	9.37e-06	0.666	1
Fusobacterium	1.58e-05	7.49e-10	1.12e-05	3.76e-05	8.43e-10	1.19e-05	0.194	0.666
uncultured_Lachnospiraceae_bacterium	1.56e-05	1.45e-09	1.56e-05	0	0	0	0.362	0.778
Bradyrhizobium	1.41e-05	5.55e-10	9.62e-06	0	0	0	0.147	0.606
unclassified_Syntrophomonadaceae	1.41e-05	5.54e-10	9.61e-06	2.38e-05	4.65e-10	8.81e-06	0.557	0.915
unclassified_Micrococcaceae	1.4e-05	2.35e-10	6.26e-06	9.49e-06	5.41e-10	9.49e-06	0.77	1
Bergeyella	1.37e-05	3.01e-10	7.08e-06	0	0	0	0.0529	0.502
Brevundimonas	1.33e-05	1.07e-09	1.33e-05	2.41e-06	3.48e-11	2.41e-06	0.525	0.881
unclassified_Spirochaetaceae	1.18e-05	3.47e-10	7.61e-06	4.82e-06	1.39e-10	4.82e-06	0.453	0.854
unclassified_Comamonadaceae	1.17e-05	3.47e-10	7.6e-06	0	0	0	0.0625	0.502
Blautia	1.17e-05	8.26e-10	1.17e-05	5.42e-05	2.56e-09	2.07e-05	0.072	0.541
[Eubacterium]_oxidoreducens_group	1.16e-05	3.41e-10	7.54e-06	6.98e-06	2.92e-10	6.98e-06	0.727	1
Limosilactobacillus	1.15e-05	4.91e-10	9.04e-06	9.47e-05	3.94e-09	2.56e-05	0.00446	0.34
Methanobrevibacter	1.15e-05	3.41e-10	7.54e-06	0	0	0	0.0625	0.502
Allobaculum	1.14e-05	3.24e-10	7.35e-06	0	0	0	0.0625	0.502
unclassified_Vicinamibacteraceae	1.14e-05	3.24e-10	7.35e-06	0	0	0	0.0625	0.502
unclassified_Hydrogenispora	1.13e-05	3.21e-10	7.31e-06	0	0	0	0.0625	0.502
Mailhella	9.69e-06	5.63e-10	9.69e-06	3.84e-05	4.26e-09	2.67e-05	0.348	0.778
unclassified_Coriobacteriales	9.45e-06	2.15e-10	5.98e-06	2.39e-06	3.43e-11	2.39e-06	0.375	0.799
unclassified_Bacteroidia	9.39e-06	5.29e-10	9.39e-06	0.00014	7.96e-08	0.000115	0.282	0.711
Acidocella	9.38e-06	2.11e-10	5.93e-06	0	0	0	0.125	0.571
Bordetella	9.38e-06	5.27e-10	9.38e-06	0	0	0	0.125	0.571
Cloacibacterium	9.32e-06	2.08e-10	5.89e-06	0	0	0	0.125	0.571
Endomicrobium	9.32e-06	2.08e-10	5.89e-06	3.86e-05	8.92e-09	3.86e-05	0.555	0.914
Alphaproteobacteria_bacterium_canine_oral_taxon_081	9.29e-06	2.08e-10	5.88e-06	0	0	0	0.125	0.571
unclassified_Candidatus_Saccharibacteria_bacterium_UB2523	9.25e-06	5.13e-10	9.25e-06	0	0	0	0.125	0.571
unclassified_Pedosphaeraceae	9.22e-06	5.1e-10	9.22e-06	0	0	0	0.125	0.571
Syntrophaceticus	9.22e-06	5.1e-10	9.22e-06	2.37e-06	3.38e-11	2.37e-06	0.375	0.799
uncultured_Acidobacteria_bacterium	8.89e-06	4.75e-10	8.89e-06	0	0	0	0.125	0.571
Sharpea	8.89e-06	4.75e-10	8.89e-06	9.3e-06	5.19e-10	9.3e-06	1	1
Paludicola	7.26e-06	3.17e-10	7.26e-06	0	0	0	0.25	0.666
Caldicoprobacter	7.26e-06	3.17e-10	7.26e-06	4.69e-06	1.32e-10	4.69e-06	1	1
Saccharopolyspora	7.19e-06	1.46e-10	4.94e-06	1.2e-05	1.99e-10	5.76e-06	0.506	0.859
Filifactor	7.04e-06	2.97e-10	7.04e-06	0	0	0	0.25	0.666
Lachnospiraceae_FCS020_group	7.04e-06	2.97e-10	7.04e-06	0	0	0	0.25	0.666
Aeromonas	7.03e-06	2.97e-10	7.03e-06	0	0	0	0.25	0.666
Caproiciproducens	6.94e-06	2.89e-10	6.94e-06	4.42e-06	1.17e-10	4.42e-06	1	1
uncultured_rumen_bacterium_4C28d_15	6.91e-06	2.87e-10	6.91e-06	6.59e-05	7.06e-09	3.43e-05	0.0871	0.571
unclassified_Beijerinckiaceae	6.91e-06	2.87e-10	6.91e-06	0	0	0	0.25	0.666
unclassified_Cyanobacteriales	6.91e-06	2.87e-10	6.91e-06	0	0	0	0.25	0.666
Corynebacterium	6.87e-06	1.28e-10	4.62e-06	9.07e-06	1.98e-10	5.74e-06	0.726	1
Phascolarctobacterium	6.75e-06	1.26e-10	4.58e-06	6.77e-05	8.05e-09	3.66e-05	0.0942	0.571
Paraprevotella	4.84e-06	1.41e-10	4.84e-06	1.39e-05	2.33e-10	6.24e-06	0.272	0.703
Acidovorax	4.84e-06	1.41e-10	4.84e-06	0	0	0	0.5	0.854
Enterococcus	4.84e-06	1.41e-10	4.84e-06	0	0	0	0.5	0.854
HN_HF0106	4.84e-06	1.41e-10	4.84e-06	0	0	0	0.5	0.854
unclassified_Caloramatoraceae	4.84e-06	1.41e-10	4.84e-06	0	0	0	0.5	0.854
unclassified_KF_JG30_B3	4.84e-06	1.41e-10	4.84e-06	0	0	0	0.5	0.854
Flavisolibacter	4.84e-06	1.41e-10	4.84e-06	7.03e-06	2.97e-10	7.03e-06	0.686	1
Alcaligenes	4.69e-06	1.32e-10	4.69e-06	0	0	0	0.5	0.854
GCA_900066575	4.69e-06	1.32e-10	4.69e-06	0	0	0	0.5	0.854
Limnobacter	4.69e-06	1.32e-10	4.69e-06	0	0	0	0.5	0.854
Novosphingobium	4.69e-06	1.32e-10	4.69e-06	0	0	0	0.5	0.854
Parviterribacter	4.69e-06	1.32e-10	4.69e-06	0	0	0	0.5	0.854
Peptoanaerobacter	4.69e-06	1.32e-10	4.69e-06	0	0	0	0.5	0.854
Porphyromonas	4.69e-06	1.32e-10	4.69e-06	0	0	0	0.5	0.854
unclassified_Acidimicrobiia	4.69e-06	1.32e-10	4.69e-06	0	0	0	0.5	0.854
unclassified_Chitinophagaceae	4.69e-06	1.32e-10	4.69e-06	0	0	0	0.5	0.854
unclassified_Intrasporangiaceae	4.69e-06	1.32e-10	4.69e-06	0	0	0	0.5	0.854
unclassified_Negativicutes	4.69e-06	1.32e-10	4.69e-06	0	0	0	0.5	0.854
unclassified_Proteobacteria	4.69e-06	1.32e-10	4.69e-06	0	0	0	0.5	0.854
unclassified_SM2D12	4.69e-06	1.32e-10	4.69e-06	0	0	0	0.5	0.854
unclassified_TRA3_20	4.69e-06	1.32e-10	4.69e-06	0	0	0	0.5	0.854
unclassified_WD2101_soil_group	4.69e-06	1.32e-10	4.69e-06	0	0	0	0.5	0.854
uncultured_Alphaproteobacteria_bacterium	4.69e-06	1.32e-10	4.69e-06	0	0	0	0.5	0.854
Candidatus_Soleaferrea	4.69e-06	1.32e-10	4.69e-06	1.45e-05	1.25e-09	1.45e-05	0.615	0.993
Chromohalobacter	4.69e-06	1.32e-10	4.69e-06	6.98e-06	2.92e-10	6.98e-06	0.686	1
Veillonella	4.69e-06	1.32e-10	4.69e-06	7.18e-06	3.09e-10	7.18e-06	0.686	1
unclassified_Coriobacteriales_Incertae_Sedis	4.69e-06	1.32e-10	4.69e-06	6.98e-06	2.92e-10	6.98e-06	0.686	1
Parasutterella	4.69e-06	1.32e-10	4.69e-06	4.65e-06	1.3e-10	4.65e-06	1	1
unclassified_Desulfovibrionaceae	4.69e-06	1.32e-10	4.69e-06	4.8e-06	5.53e-11	3.04e-06	1	1
unclassified_Rhizobiaceae	4.69e-06	1.32e-10	4.69e-06	4.69e-06	1.32e-10	4.69e-06	1	1
unclassified_vadinBE97	4.69e-06	1.32e-10	4.69e-06	4.69e-06	1.32e-10	4.69e-06	1	1
Subdoligranulum	4.64e-06	5.19e-11	2.94e-06	0	0	0	0.5	0.854
unclassified_Succinivibrionaceae	4.62e-06	1.28e-10	4.62e-06	0.00446	0.000104	0.00417	0.313	0.75
Devosia	4.62e-06	1.28e-10	4.62e-06	0	0	0	0.5	0.854
Hydrogenophaga	4.62e-06	1.28e-10	4.62e-06	0	0	0	0.5	0.854
unclassified_Fibrobacteraceae	4.62e-06	1.28e-10	4.62e-06	0	0	0	0.5	0.854
unclassified_Gaiellales	4.62e-06	1.28e-10	4.62e-06	0	0	0	0.5	0.854
unclassified_LWQ8	4.62e-06	1.28e-10	4.62e-06	0	0	0	0.5	0.854
Sedimentibacter	4.61e-06	1.27e-10	4.61e-06	3.98e-05	1.91e-09	1.78e-05	0.0563	0.502
Succinivibrionaceae_UCG_002	4.61e-06	1.27e-10	4.61e-06	0.00413	3.78e-05	0.00251	0.0952	0.571
Denitrobacterium	4.61e-06	1.27e-10	4.61e-06	0	0	0	0.5	0.854
Methylobacillus	4.61e-06	1.27e-10	4.61e-06	0	0	0	0.5	0.854
RB41	4.61e-06	1.27e-10	4.61e-06	0	0	0	0.5	0.854
Shewanella	4.61e-06	1.27e-10	4.61e-06	0	0	0	0.5	0.854
unclassified_67_14	4.61e-06	1.27e-10	4.61e-06	0	0	0	0.5	0.854
Romboutsia	4.61e-06	1.27e-10	4.61e-06	1.4e-05	1.17e-09	1.4e-05	0.62	0.993
Syntrophomonas	4.61e-06	1.27e-10	4.61e-06	4.42e-06	1.17e-10	4.42e-06	1	1
Brevibacillus	4.45e-06	1.19e-10	4.45e-06	1.15e-05	3.46e-10	7.59e-06	0.287	0.715
Tissierella	4.45e-06	1.19e-10	4.45e-06	1.19e-05	3.61e-10	7.76e-06	0.287	0.715
Alistipes	4.45e-06	1.19e-10	4.45e-06	0	0	0	0.5	0.854
Anaerotruncus	4.45e-06	1.19e-10	4.45e-06	0	0	0	0.5	0.854
Cellvibrio	4.45e-06	1.19e-10	4.45e-06	0	0	0	0.5	0.854
Halomonas	4.45e-06	1.19e-10	4.45e-06	0	0	0	0.5	0.854
Idiomarina	4.45e-06	1.19e-10	4.45e-06	0	0	0	0.5	0.854
Subgroup_10	4.45e-06	1.19e-10	4.45e-06	0	0	0	0.5	0.854
uncultured_Acidimicrobiia_bacterium	4.45e-06	1.19e-10	4.45e-06	0	0	0	0.5	0.854
uncultured_forest_soil_bacterium	4.45e-06	1.19e-10	4.45e-06	0	0	0	0.5	0.854
[Eubacterium]_saphenum_group	4.45e-06	1.19e-10	4.45e-06	1.67e-05	1.68e-09	1.67e-05	0.576	0.939
Kurthia	4.45e-06	1.19e-10	4.45e-06	4.42e-06	1.17e-10	4.42e-06	1	1
unclassified_A4b	4.45e-06	1.19e-10	4.45e-06	4.69e-06	1.32e-10	4.69e-06	1	1
unclassified_Proteinivoracales	4.45e-06	1.19e-10	4.45e-06	2.41e-06	3.48e-11	2.41e-06	1	1
Paenochrobactrum	2.35e-06	3.3e-11	2.35e-06	9.3e-06	5.19e-10	9.3e-06	0.217	0.666
Peptostreptococcus	2.35e-06	3.3e-11	2.35e-06	2.33e-06	3.24e-11	2.33e-06	1	1
unclassified_Erysipelotrichales	2.35e-06	3.3e-11	2.35e-06	0	0	0	1	1
Catenisphaera	2.34e-06	3.3e-11	2.34e-06	0	0	0	1	1
Chryseobacterium	2.34e-06	3.3e-11	2.34e-06	0	0	0	1	1
Caviibacter	2.3e-06	3.19e-11	2.3e-06	4.75e-06	1.35e-10	4.75e-06	0.624	0.995
Slackia	2.3e-06	3.19e-11	2.3e-06	2.39e-06	3.43e-11	2.39e-06	1	1
SM1A02	2.22e-06	2.97e-11	2.22e-06	0	0	0	1	1
unclassified_Alphaproteobacteria	2.22e-06	2.97e-11	2.22e-06	0	0	0	1	1
V9D2013_group	0	0	0	0.00136	1.17e-06	0.000442	0.00429	0.34
Erysipelotrichaceae_UCG_002	0	0	0	1.16e-05	8.11e-10	1.16e-05	0.0307	0.502
Lachnospiraceae_NK4B4_group	0	0	0	1.17e-05	8.24e-10	1.17e-05	0.0307	0.502
Parabacteroides	0	0	0	1.19e-05	8.45e-10	1.19e-05	0.0307	0.502
horsej_a03	0	0	0	1.17e-05	3.48e-10	7.61e-06	0.0307	0.502
Collinsella	0	0	0	9.3e-06	5.19e-10	9.3e-06	0.0616	0.502
Comamonas	0	0	0	9.21e-06	2.04e-10	5.83e-06	0.0616	0.502
Curtobacterium	0	0	0	9.17e-06	2.02e-10	5.8e-06	0.0616	0.502
Psychrobacter	0	0	0	9.47e-06	2.15e-10	5.99e-06	0.0616	0.502
Sphingobium	0	0	0	8.84e-06	4.69e-10	8.84e-06	0.0616	0.502
Streptomyces	0	0	0	9.43e-06	2.14e-10	5.97e-06	0.0616	0.502
hoa5_07d05_gut_group	0	0	0	9.49e-06	5.41e-10	9.49e-06	0.0616	0.502
unclassified_Bacilli	0	0	0	9.51e-06	2.98e-10	7.04e-06	0.0616	0.502
unclassified_Erysipelatoclostridiaceae	0	0	0	9.43e-06	2.14e-10	5.97e-06	0.0616	0.502
unclassified_Longimicrobiaceae	0	0	0	9.57e-06	2.2e-10	6.05e-06	0.0616	0.502
Glutamicibacter	0	0	0	7.03e-06	2.97e-10	7.03e-06	0.124	0.571
Microbacterium	0	0	0	7.12e-06	3.04e-10	7.12e-06	0.124	0.571
Pajaroellobacter	0	0	0	7.03e-06	2.97e-10	7.03e-06	0.124	0.571
Pantoea	0	0	0	6.98e-06	2.92e-10	6.98e-06	0.124	0.571
Prauserella	0	0	0	6.98e-06	2.92e-10	6.98e-06	0.124	0.571
[Eubacterium]_xylanophilum_group	0	0	0	6.63e-06	2.64e-10	6.63e-06	0.124	0.571
unclassified_Actinobacteriota	0	0	0	6.98e-06	2.92e-10	6.98e-06	0.124	0.571
unclassified_Eubacteriales	0	0	0	6.98e-06	2.92e-10	6.98e-06	0.124	0.571
unclassified_Holosporaceae	0	0	0	7.03e-06	2.97e-10	7.03e-06	0.124	0.571
unclassified_Hydrogenoanaerobacterium	0	0	0	7.23e-06	3.14e-10	7.23e-06	0.124	0.571
unclassified_Nitrosomonadaceae	0	0	0	6.98e-06	2.92e-10	6.98e-06	0.124	0.571
uncultured_Muribaculaceae_bacterium	0	0	0	7.12e-06	3.04e-10	7.12e-06	0.124	0.571
unclassified_Halomonadaceae	0	0	0	1.89e-05	9.41e-10	1.25e-05	0.128	0.575
unclassified_rumen_bacterium_YS2	0	0	0	1.92e-05	9.69e-10	1.27e-05	0.13	0.578
Amnipila	0	0	0	7.21e-05	1.38e-08	4.8e-05	0.133	0.587
uncultured_Erysipelotrichia_bacterium	0	0	0	2.16e-05	1.3e-09	1.47e-05	0.144	0.601
Ignatzschineria	0	0	0	1.41e-05	5.72e-10	9.77e-06	0.155	0.613
[Eubacterium]_brachy_group	0	0	0	2.15e-05	1.65e-09	1.66e-05	0.208	0.666
Allorhizobium_Neorhizobium_Pararhizobium_Rhizobium	0	0	0	4.69e-06	1.32e-10	4.69e-06	0.248	0.666
Desulfitibacter	0	0	0	4.82e-06	1.39e-10	4.82e-06	0.248	0.666
Flavitalea	0	0	0	4.69e-06	1.32e-10	4.69e-06	0.248	0.666
Helicobacter	0	0	0	4.42e-06	1.17e-10	4.42e-06	0.248	0.666
Myroides	0	0	0	4.75e-06	1.35e-10	4.75e-06	0.248	0.666
Neisseria	0	0	0	4.65e-06	1.3e-10	4.65e-06	0.248	0.666
Nevskia	0	0	0	4.75e-06	1.35e-10	4.75e-06	0.248	0.666
Oscillibacter	0	0	0	4.75e-06	1.35e-10	4.75e-06	0.248	0.666
Parvimonas	0	0	0	4.42e-06	1.17e-10	4.42e-06	0.248	0.666
Sphingobacterium	0	0	0	4.69e-06	1.32e-10	4.69e-06	0.248	0.666
Sphingomonas	0	0	0	4.75e-06	1.35e-10	4.75e-06	0.248	0.666
Syntrophorhabdus	0	0	0	4.75e-06	1.35e-10	4.75e-06	0.248	0.666
Trichococcus	0	0	0	4.75e-06	1.35e-10	4.75e-06	0.248	0.666
Youngiibacter	0	0	0	4.75e-06	1.35e-10	4.75e-06	0.248	0.666
p_1088_a5_gut_group	0	0	0	4.78e-06	1.37e-10	4.78e-06	0.248	0.666
unclassified_Candidatus_Sonnebornia_yantaiensis	0	0	0	4.65e-06	1.3e-10	4.65e-06	0.248	0.666
unclassified_EPR3968_O8a_Bc78	0	0	0	4.65e-06	1.3e-10	4.65e-06	0.248	0.666
unclassified_Gemmatimonadaceae	0	0	0	4.78e-06	1.37e-10	4.78e-06	0.248	0.666
unclassified_Lactobacillaceae	0	0	0	4.65e-06	1.3e-10	4.65e-06	0.248	0.666
unclassified_Methyloligellaceae	0	0	0	4.75e-06	1.35e-10	4.75e-06	0.248	0.666
unclassified_Microbacteriaceae	0	0	0	4.75e-06	1.35e-10	4.75e-06	0.248	0.666
unclassified_Microtrichales	0	0	0	4.65e-06	1.3e-10	4.65e-06	0.248	0.666
unclassified_Oxalobacteraceae	0	0	0	4.75e-06	1.35e-10	4.75e-06	0.248	0.666
unclassified_Saccharimonadales	0	0	0	4.78e-06	1.37e-10	4.78e-06	0.248	0.666
unclassified_Terasakiellaceae	0	0	0	4.65e-06	1.3e-10	4.65e-06	0.248	0.666
unclassified_Verrucomicrobiota	0	0	0	4.75e-06	1.35e-10	4.75e-06	0.248	0.666
unclassified_Vicinamibacterales	0	0	0	4.69e-06	1.32e-10	4.69e-06	0.248	0.666
uncultured_Bacteroidales_bacterium	0	0	0	4.69e-06	1.32e-10	4.69e-06	0.248	0.666
Lachnospiraceae_UCG_004	0	0	0	0.00303	4.19e-05	0.00264	0.274	0.704
unclassified_Firmicutes_bacterium_CAG_822	0	0	0	2.63e-05	4.15e-09	2.63e-05	0.357	0.778
Alysiella	0	0	0	1.91e-05	2.2e-09	1.91e-05	0.362	0.778
Lachnospiraceae_UCG_001	0	0	0	3.56e-05	7.6e-09	3.56e-05	0.362	0.778
UCG_007	0	0	0	1.93e-05	2.23e-09	1.93e-05	0.362	0.778
UCG_012	0	0	0	2.37e-05	3.38e-09	2.37e-05	0.362	0.778
unclassified_Marinifilaceae	0	0	0	3.83e-05	8.79e-09	3.83e-05	0.362	0.778
unclassified_p_251_o5	0	0	0	4.54e-05	1.24e-08	4.54e-05	0.362	0.778
uncultured_Acetivibrio_sp.	0	0	0	4.69e-05	1.32e-08	4.69e-05	0.362	0.778
uncultured_Lactococcus_sp.	0	0	0	8.31e-05	4.14e-08	8.31e-05	0.362	0.778
unclassified_M2PB4_65_termite_group	0	0	0	4.34e-05	1.13e-08	4.34e-05	0.41	0.854
Peptococcus	0	0	0	2.21e-06	2.93e-11	2.21e-06	0.498	0.854
Tepidimicrobium	0	0	0	2.21e-06	2.93e-11	2.21e-06	0.498	0.854
uncultured_Clostridiaceae_bacterium	0	0	0	2.39e-06	3.43e-11	2.39e-06	0.498	0.854
Acidibacter	0	0	0	0	0	0	1	1
Actinotalea	0	0	0	0	0	0	1	1
Aerococcus	0	0	0	0	0	0	1	1
Akkermansia	0	0	0	0	0	0	1	1
Albirhodobacter	0	0	0	0	0	0	1	1
Algoriphagus	0	0	0	0	0	0	1	1
Alloscardovia	0	0	0	0	0	0	1	1
Amylolactobacillus	0	0	0	0	0	0	1	1
Anaerocella	0	0	0	0	0	0	1	1
Arcticibacter	0	0	0	0	0	0	1	1
Arsenicicoccus	0	0	0	0	0	0	1	1
Blastococcus	0	0	0	0	0	0	1	1
Brachybacterium	0	0	0	0	0	0	1	1
Brevinema	0	0	0	0	0	0	1	1
Bryobacter	0	0	0	0	0	0	1	1
Candidatus_Solibacter	0	0	0	0	0	0	1	1
Carnobacterium	0	0	0	0	0	0	1	1
Cereibacter	0	0	0	0	0	0	1	1
Chishuiella	0	0	0	0	0	0	1	1
Coriobacteriaceae_UCG_003	0	0	0	0	0	0	1	1
Dongia	0	0	0	0	0	0	1	1
Dyadobacter	0	0	0	0	0	0	1	1
Enterobacter	0	0	0	0	0	0	1	1
Ferritrophicum	0	0	0	0	0	0	1	1
Flavobacterium	0	0	0	0	0	0	1	1
Gemmatimonas	0	0	0	0	0	0	1	1
Gemmobacter	0	0	0	0	0	0	1	1
Gilliamella	0	0	0	0	0	0	1	1
Haloplasma	0	0	0	0	0	0	1	1
Holdemanella	0	0	0	0	0	0	1	1
Jeotgalicoccus	0	0	0	0	0	0	1	1
Kocuria	0	0	0	0	0	0	1	1
Lachnospira	0	0	0	0	0	0	1	1
Latilactobacillus	0	0	0	0	0	0	1	1
Leuconostoc	0	0	0	0	0	0	1	1
Luteimonas	0	0	0	0	0	0	1	1
Luteolibacter	0	0	0	0	0	0	1	1
M2PT2_76_termite_group	0	0	0	0	0	0	1	1
MND1	0	0	0	0	0	0	1	1
Massilia	0	0	0	0	0	0	1	1
Methanobacterium	0	0	0	0	0	0	1	1
Methylobacterium_Methylorubrum	0	0	0	0	0	0	1	1
Methyloversatilis	0	0	0	0	0	0	1	1
Mitsuokella	0	0	0	0	0	0	1	1
OLB13	0	0	0	0	0	0	1	1
Ochrobactrum	0	0	0	0	0	0	1	1
Paracoccus	0	0	0	0	0	0	1	1
Pseudoscardovia	0	0	0	0	0	0	1	1
Pseudoxanthomonas	0	0	0	0	0	0	1	1
Rheinheimera	0	0	0	0	0	0	1	1
Rhodanobacter	0	0	0	0	0	0	1	1
Rhodoferax	0	0	0	0	0	0	1	1
Roseomonas	0	0	0	0	0	0	1	1
Solibacillus	0	0	0	0	0	0	1	1
Sphingobacterium_sp.	0	0	0	0	0	0	1	1
Stenotrophomonas	0	0	0	0	0	0	1	1
TM7a	0	0	0	0	0	0	1	1
Tannerella	0	0	0	0	0	0	1	1
Verticiella	0	0	0	0	0	0	1	1
Weissella	0	0	0	0	0	0	1	1
Z20	0	0	0	0	0	0	1	1
[Bacteroides]_pectinophilus_group	0	0	0	0	0	0	1	1
unclassified_Acidaminococcaceae	0	0	0	0	0	0	1	1
unclassified_Actinomycetaceae	0	0	0	0	0	0	1	1
unclassified_Alcaligenaceae	0	0	0	0	0	0	1	1
unclassified_Anaerolineae	0	0	0	0	0	0	1	1
unclassified_Bacillaceae	0	0	0	0	0	0	1	1
unclassified_Bacillales	0	0	0	0	0	0	1	1
unclassified_Bacteroidales_UCG_001	0	0	0	0	0	0	1	1
unclassified_Balneolaceae	0	0	0	0	0	0	1	1
unclassified_Carnobacteriaceae	0	0	0	0	0	0	1	1
unclassified_D05_2	0	0	0	0	0	0	1	1
unclassified_Dysgonomonadaceae	0	0	0	0	0	0	1	1
unclassified_Flavobacteriaceae	0	0	0	0	0	0	1	1
unclassified_Gammaproteobacteria	0	0	0	0	0	0	1	1
unclassified_Limnochordia	0	0	0	0	0	0	1	1
unclassified_Pasteurellaceae	0	0	0	0	0	0	1	1
unclassified_Pseudonocardiaceae	0	0	0	0	0	0	1	1
unclassified_Rhodobacteraceae	0	0	0	0	0	0	1	1
unclassified_Synergistaceae	0	0	0	0	0	0	1	1
unclassified_Weeksellaceae	0	0	0	0	0	0	1	1
unclassified_Xanthobacteraceae	0	0	0	0	0	0	1	1
unclassified_Yersiniaceae	0	0	0	0	0	0	1	1
unclassified_candidate_division_TM6_bacterium_GW2011_GWF2_37_49	0	0	0	0	0	0	1	1
uncultured_Sporanaerobacter_sp.	0	0	0	0	0	0	1	1
uncultured_compost_bacterium	0	0	0	0	0	0	1	1

## Sheet: genus_TM_TW.diffAb
Table S3 Relative abundance of phylum and genus horizontal species
genus	Mean(TM)	Variance(TM)	Std.err(TM)	Mean(TW)	Variance(TW)	Std.err(TW)	P value	Q value
Prevotella	0.187	0.00604	0.0317	0.15	0.00163	0.0165	0.341	0.79
uncultured_rumen_bacterium	0.0904	0.00606	0.0318	0.0402	0.000208	0.00589	0.114	0.67
Succinivibrionaceae_UCG_001	0.0761	0.00803	0.0366	0.00813	0.000314	0.00723	0.0625	0.67
Ruminococcus	0.0614	0.00178	0.0172	0.159	0.0163	0.0521	0.0693	0.67
Succiniclasticum	0.0441	0.00125	0.0144	0.0781	0.00148	0.0157	0.101	0.67
unclassified_Bacteroidales_RF16_group	0.0433	0.00312	0.0228	0.0301	0.000502	0.00914	0.702	0.978
Rikenellaceae_RC9_gut_group	0.0416	0.000525	0.00935	0.0335	0.000444	0.00861	0.63	0.919
unclassified_Prevotellaceae	0.0295	0.000329	0.0074	0.0212	0.000198	0.00575	0.495	0.804
unclassified_Lachnospiraceae	0.0276	0.000379	0.00795	0.0244	0.000724	0.011	0.872	1
Dialister	0.0268	0.00129	0.0147	0.0011	6.58e-06	0.00105	0.0746	0.67
Prevotellaceae_UCG_001	0.0255	0.000306	0.00714	0.0156	0.000146	0.00493	0.286	0.712
NK4A214_group	0.0219	0.000151	0.00502	0.0483	0.00153	0.0159	0.102	0.67
Selenomonas	0.0196	0.000449	0.00866	0.0133	0.000188	0.00559	0.648	0.936
unclassified_Clostridia_UCG_014	0.0176	5.15e-05	0.00293	0.0153	0.000147	0.00495	0.791	1
Lachnospiraceae_NK3A20_group	0.0145	3.37e-05	0.00237	0.00906	2.02e-05	0.00183	0.0674	0.67
Fibrobacter	0.0145	0.00028	0.00683	0.00216	4.29e-06	0.000845	0.0687	0.67
Prevotellaceae_UCG_003	0.0144	2.13e-05	0.00189	0.0161	0.000172	0.00535	0.839	1
Prevotella_7	0.0113	0.000132	0.00468	0.00145	2.7e-06	0.000671	0.034	0.67
Candidatus_Saccharimonas	0.0113	5.72e-05	0.00309	0.0131	2.11e-05	0.00187	0.72	0.992
Christensenellaceae_R_7_group	0.0105	5.86e-05	0.00313	0.017	6.23e-05	0.00322	0.145	0.67
Saccharofermentans	0.0102	4.92e-05	0.00286	0.0204	9.48e-05	0.00398	0.0336	0.67
UCG_002	0.0102	4.33e-05	0.00268	0.0167	0.000149	0.00498	0.28	0.712
unclassified_[Eubacterium]_coprostanoligenes_group	0.00997	2.22e-05	0.00192	0.0161	3.35e-05	0.00236	0.041	0.67
unclassified_Selenomonadaceae	0.00956	3.99e-05	0.00258	0.0196	0.000509	0.00921	0.337	0.788
Veillonellaceae_UCG_001	0.00925	0.000103	0.00414	0.0125	6.46e-05	0.00328	0.646	0.936
unclassified_Clostridia	0.00907	2.79e-05	0.00216	0.021	0.000167	0.00527	0.0334	0.67
Alloprevotella	0.00841	2.42e-05	0.00201	0.00658	2.33e-05	0.00197	0.627	0.919
unclassified_Ruminococcaceae	0.00773	0.000103	0.00413	0.00396	5.35e-06	0.000944	0.49	0.804
unclassified_Muribaculaceae	0.00668	4.53e-05	0.00275	0.00773	0.000122	0.0045	0.89	1
[Eubacterium]_ruminantium_group	0.00655	1.95e-05	0.0018	0.00825	4.71e-05	0.0028	0.715	0.989
SP3_e08	0.00648	9.81e-06	0.00128	0.00931	0.000248	0.00643	0.767	1
Desulfovibrio	0.00536	6.62e-06	0.00105	0.00354	4.62e-07	0.000278	0.0852	0.67
Treponema	0.00512	1.4e-05	0.00153	0.00185	2.48e-06	0.000643	0.043	0.67
unclassified_F082	0.00451	2.73e-05	0.00213	0.00372	2.4e-05	0.002	0.849	1
Clostridium_sensu_stricto_1	0.00428	4.03e-05	0.00259	0.0121	0.000427	0.00843	0.496	0.804
unclassified_[Clostridium]_methylpentosum_group	0.00423	8.4e-05	0.00374	0.00096	5.52e-06	0.00096	0.514	0.812
Anaerovibrio	0.00419	9.52e-06	0.00126	0.00488	5.57e-05	0.00305	0.885	1
UCG_001	0.00379	1.21e-05	0.00142	0.00369	1.58e-05	0.00162	0.968	1
unclassified_RF39	0.00377	1.26e-05	0.00145	0.00344	5.71e-06	0.000976	0.895	1
Moryella	0.00372	1.48e-05	0.00157	0.00314	2.25e-06	0.000613	0.808	1
UCG_004	0.00357	7.42e-06	0.00111	0.00288	2.85e-06	0.000689	0.707	0.981
uncultured_Ruminococcaceae_bacterium	0.00326	3.44e-05	0.0024	0.00591	0.000182	0.00551	0.759	1
[Ruminococcus]_gauvreauii_group	0.00313	3.78e-06	0.000794	0.00177	2.24e-06	0.000612	0.185	0.67
Succinivibrio	0.00287	1.61e-05	0.00164	0.00103	6.84e-07	0.000338	0.306	0.732
UCG_005	0.00274	5.13e-06	0.000925	0.00433	2.67e-05	0.00211	0.599	0.893
unclassified_Christensenellaceae	0.00264	1.67e-05	0.00167	0.00442	2.89e-05	0.0022	0.629	0.919
Shuttleworthia	0.00258	1.12e-05	0.00137	0.00126	6.87e-06	0.00107	0.568	0.87
Lachnospiraceae_ND3007_group	0.00236	3.04e-06	0.000712	0.00158	2.23e-06	0.000609	0.525	0.823
probable_genus_10	0.00218	3.17e-06	0.000727	0.00678	2.59e-05	0.00208	0.0334	0.67
unclassified_Oscillospiraceae	0.00192	3.71e-07	0.000249	0.00169	4.97e-07	0.000288	0.65	0.936
unclassified_UCG_010	0.00192	2.09e-06	0.000591	0.00208	1.9e-06	0.000563	0.897	1
Oribacterium	0.00179	2.64e-06	0.000663	0.000551	8.35e-08	0.000118	0.059	0.67
Olsenella	0.00157	4.2e-06	0.000837	0.000721	2.9e-07	0.00022	0.431	0.804
Erysipelotrichaceae_UCG_009	0.00152	1.36e-06	0.000476	0.000895	4.32e-07	0.000268	0.283	0.712
unclassified_Bacteria	0.0015	4.1e-06	0.000826	0.00382	3.36e-05	0.00237	0.468	0.804
Family_XIII_AD3011_group	0.00144	1.45e-06	0.000492	0.000946	2.11e-07	0.000187	0.452	0.804
Prevotellaceae_UCG_004	0.00143	9.96e-08	0.000129	0.0011	3.05e-07	0.000226	0.222	0.67
CAG_352	0.00141	3e-06	0.000707	0.0117	0.000153	0.00504	0.0384	0.67
Anaeroplasma	0.00138	4.57e-06	0.000873	0.000182	3.64e-08	7.79e-05	0.182	0.67
Lachnobacterium	0.00133	1.39e-06	0.000481	0.00208	9.41e-06	0.00125	0.692	0.966
unclassified_Erysipelotrichaceae	0.00122	1.33e-06	0.000471	0.000748	3.96e-08	8.12e-05	0.422	0.804
Butyrivibrio	0.00118	8.92e-07	0.000386	0.00355	4.94e-06	0.000907	0.0161	0.67
Anaerovorax	0.00115	3.26e-07	0.000233	0.0014	8.13e-07	0.000368	0.676	0.959
Defluviitaleaceae_UCG_011	0.00113	1.12e-06	0.000432	0.00097	2.08e-07	0.000186	0.814	1
unclassified_Bacteroidales	0.00112	1.43e-07	0.000155	0.00103	6.49e-07	0.000329	0.849	1
Prevotellaceae_NK3B31_group	0.0011	3.56e-06	0.00077	0.000375	1.74e-07	0.00017	0.47	0.804
Acidaminococcus	0.00108	1.62e-06	0.00052	0.000104	5.83e-08	9.86e-05	0.0603	0.67
Pyramidobacter	0.00101	5.9e-07	0.000313	0.000691	2.37e-07	0.000199	0.51	0.81
uncultured_rumen_bacterium_4C0d_9	0.000932	1.08e-06	0.000423	0.000821	8.39e-07	0.000374	0.892	1
Lachnospiraceae_AC2044_group	0.000891	1.26e-06	0.000459	9.01e-06	4.87e-10	9.01e-06	0.0482	0.67
[Eubacterium]_nodatum_group	0.000731	3.26e-07	0.000233	0.000916	5.64e-07	0.000307	0.731	0.995
Acetitomaculum	0.000719	6.42e-07	0.000327	0.00102	7.88e-07	0.000362	0.645	0.936
Lachnospiraceae_NK4A136_group	0.000707	4.84e-07	0.000284	0.00121	1.93e-06	0.000567	0.543	0.843
Roseburia	0.000656	7.12e-07	0.000344	0.000335	3.09e-07	0.000227	0.555	0.853
Papillibacter	0.00062	3.67e-07	0.000247	0.0011	1.77e-06	0.000543	0.538	0.838
U29_B03	0.000606	3.6e-07	0.000245	0.000505	1.38e-07	0.000152	0.806	1
Monoglobus	0.000605	7.1e-08	0.000109	0.00116	9.42e-07	0.000396	0.191	0.67
[Anaerorhabdus]_furcosa_group	0.000597	1.77e-07	0.000172	0.000245	2.14e-08	5.98e-05	0.0457	0.67
Lachnospiraceae_UCG_008	0.000597	8.6e-08	0.00012	0.00119	5.41e-07	0.0003	0.0599	0.67
Pseudobutyrivibrio	0.000581	3.61e-07	0.000245	0.0017	2.39e-06	0.000631	0.0884	0.67
unclassified_Clostridia_vadinBB60_group	0.000569	4.43e-07	0.000272	0.000516	1.82e-07	0.000174	0.909	1
Syntrophococcus	0.000536	3.42e-07	0.000239	0.000251	2.36e-07	0.000198	0.472	0.804
Prevotellaceae_Ga6A1_group	0.000527	5.1e-07	0.000292	0.00024	7.47e-08	0.000112	0.47	0.804
unclassified_Firmicutes	0.000507	3.76e-07	0.00025	0.000222	9.91e-09	4.06e-05	0.294	0.72
uncultured_Erysipelotrichaceae_bacterium	0.000497	1.07e-06	0.000422	0.000199	3.44e-08	7.57e-05	0.597	0.893
Schwartzia	0.000492	2.1e-07	0.000187	0.000187	1.37e-07	0.000151	0.227	0.67
Erysipelotrichaceae_UCG_007	0.000484	3.23e-07	0.000232	6.81e-05	1.23e-08	4.52e-05	0.0724	0.67
unclassified_Bacteroidales_BS11_gut_group	0.000484	5.5e-07	0.000303	0.00112	5.35e-06	0.000945	0.629	0.919
Erysipelotrichaceae_UCG_006	0.000466	4.67e-07	0.000279	0.000212	1.09e-07	0.000135	0.533	0.833
unclassified_Anaerovoracaceae	0.00046	1.84e-07	0.000175	0.000447	6.41e-08	0.000103	0.956	1
unclassified_Oscillospirales	0.000437	4.67e-08	8.82e-05	0.00024	2.45e-08	6.38e-05	0.0648	0.67
Bacteroidales_bacterium_Bact_22	0.000424	1.08e-06	0.000424	0.00102	5.2e-06	0.000931	0.67	0.959
Mogibacterium	0.00042	3.69e-08	7.85e-05	0.000528	1.03e-07	0.000131	0.589	0.891
UCG_003	0.000401	7.5e-07	0.000353	0.000208	1.49e-07	0.000157	0.721	0.992
Lachnospiraceae_UCG_006	0.00036	7.11e-08	0.000109	0.000184	1.25e-08	4.56e-05	0.134	0.67
Solobacterium	0.000356	6.73e-08	0.000106	0.000332	1.41e-07	0.000153	0.927	1
Lachnospiraceae_UCG_009	0.000329	1.38e-07	0.000152	0.000346	3.02e-07	0.000224	0.957	1
uncultured_Firmicutes_bacterium	0.000325	4.23e-08	8.4e-05	0.000616	5.6e-07	0.000305	0.47	0.804
FD2005	0.000323	3.35e-07	0.000236	0.000244	3.57e-07	0.000244	0.874	1
Lachnospiraceae_XPB1014_group	0.000278	4.65e-07	0.000278	0.00203	3.57e-06	0.000771	0.0304	0.67
Sphaerochaeta	0.000268	5.45e-09	3.01e-05	0.000659	9.59e-07	0.0004	0.433	0.804
unclassified_Mitochondria	0.000262	5.98e-08	9.99e-05	0.000139	2e-09	1.83e-05	0.248	0.67
Howardella	0.000261	3.44e-08	7.58e-05	0.000502	1.71e-08	5.34e-05	0.011	0.67
Desulfobulbus	0.000261	3.6e-08	7.74e-05	0.000172	2.17e-08	6.01e-05	0.476	0.804
Clostridiales_bacterium_42_27	0.000229	9.58e-08	0.000126	0.0001	4.1e-08	8.27e-05	0.511	0.81
Marvinbryantia	0.000226	1.56e-07	0.000161	6.84e-05	2.81e-08	6.84e-05	0.481	0.804
Lachnoclostridium	0.000223	3.8e-08	7.96e-05	0.000237	6.51e-08	0.000104	0.935	1
unclassified_Marinilabiliaceae	0.000221	1.6e-07	0.000163	0.000305	3.84e-07	0.000253	0.844	1
unclassified_Rhodospirillales	0.000219	1.26e-07	0.000145	0.000644	7.67e-07	0.000357	0.303	0.732
uncultured_Clostridium_sp.	0.000213	7.05e-08	0.000108	8.2e-05	1.46e-08	4.93e-05	0.306	0.732
uncultured_Clostridiales_bacterium	0.00019	2.05e-08	5.84e-05	0.000571	6.23e-07	0.000322	0.275	0.711
Ruminobacter	0.000186	1.37e-07	0.000151	0.0196	0.00162	0.0164	0.262	0.691
uncultured_prokaryote	0.000176	3.78e-08	7.93e-05	0.000226	1.63e-07	0.000165	0.848	1
Coprococcus	0.000165	2.82e-08	6.86e-05	0.000837	3.31e-06	0.000743	0.48	0.804
Fretibacterium	0.000159	7.48e-08	0.000112	0.00019	8.82e-09	3.83e-05	0.853	1
DNF00809	0.000152	6.66e-09	3.33e-05	0.000276	3.74e-08	7.9e-05	0.149	0.67
unclassified_Rikenellaceae	0.00015	2.16e-08	5.99e-05	0.000352	1.21e-07	0.000142	0.211	0.67
Prevotellaceae_YAB2003_group	0.000144	6.91e-08	0.000107	0.000117	7.49e-08	0.000112	0.905	1
Blvii28_wastewater_sludge_group	0.000134	3.53e-09	2.43e-05	2.08e-05	4.62e-10	8.78e-06	0.000249	0.114
Sutterella	0.000131	1.45e-08	4.91e-05	2.98e-05	2.32e-09	1.97e-05	0.0489	0.67
UCG_009	0.000126	4.19e-08	8.36e-05	0.000245	1.25e-07	0.000144	0.587	0.89
uncultured_Paenibacillaceae_bacterium	0.000123	2.06e-08	5.87e-05	0.00016	5.09e-08	9.21e-05	0.813	1
unclassified_p_2534_18B5_gut_group	0.000122	3.67e-08	7.82e-05	0	0	0	0.111	0.67
Megasphaera	0.00012	1.87e-08	5.59e-05	4.31e-05	5.28e-09	2.97e-05	0.25	0.67
unclassified_Enterobacterales	0.00012	1.88e-08	5.59e-05	6.09e-05	1.56e-08	5.09e-05	0.546	0.845
Prevotella_9	0.000114	1.65e-08	5.24e-05	0.00016	6.69e-09	3.34e-05	0.574	0.876
Atopobium	0.00011	1.73e-08	5.37e-05	0.000104	1.38e-08	4.79e-05	0.951	1
Streptococcus	0.000108	7.32e-09	3.49e-05	0.000606	5.38e-07	0.000299	0.0908	0.67
Lachnospiraceae_UCG_010	0.000107	1.4e-08	4.84e-05	0.000109	1.22e-08	4.51e-05	0.976	1
Tyzzerella	9.86e-05	1.21e-08	4.48e-05	0.000101	2.95e-08	7.02e-05	0.978	1
unclassified_Atopobiaceae	8.95e-05	7.75e-09	3.59e-05	7.96e-05	6.82e-09	3.37e-05	0.889	1
Lachnospiraceae_UCG_002	8.82e-05	1.82e-08	5.51e-05	3.88e-05	9.02e-09	3.88e-05	0.579	0.88
NED5E9	8.63e-05	9.68e-09	4.02e-05	0	0	0	0.0289	0.67
unclassified_Hungateiclostridiaceae	8.41e-05	8.41e-09	3.74e-05	3.64e-05	5.07e-09	2.91e-05	0.362	0.8
Flexilinea	8.27e-05	7.59e-09	3.56e-05	0.000496	7.07e-07	0.000343	0.255	0.676
unclassified_Eggerthellaceae	8e-05	5.22e-09	2.95e-05	0.000126	4.62e-09	2.77e-05	0.288	0.712
unclassified_Absconditabacteriales__SR1	7.93e-05	9.3e-09	3.94e-05	0	0	0	0.0385	0.67
Elusimicrobium	7.77e-05	6.69e-09	3.34e-05	0.000768	1.2e-06	0.000447	0.117	0.67
Escherichia_Shigella	7.53e-05	9.17e-09	3.91e-05	0.000141	2.42e-08	6.35e-05	0.497	0.804
Family_XIII_UCG_001	7.18e-05	1.86e-08	5.57e-05	2.26e-05	2.4e-09	2e-05	0.524	0.823
Suttonella	6.38e-05	3.55e-09	2.43e-05	1.59e-05	1.08e-09	1.34e-05	0.0781	0.67
Pseudoramibacter	6.34e-05	1.18e-08	4.43e-05	0.00013	2.5e-08	6.45e-05	0.51	0.81
Bifidobacterium	6.31e-05	6.1e-09	3.19e-05	0.000153	9.66e-08	0.000127	0.599	0.893
Bacteroides	5.97e-05	2.72e-09	2.13e-05	6.14e-05	4.4e-09	2.71e-05	0.968	1
Moraxella	5.56e-05	1.2e-08	4.47e-05	0	0	0	0.236	0.67
Enterorhabdus	4.7e-05	2.96e-09	2.22e-05	6.37e-05	4.38e-09	2.7e-05	0.732	0.995
Campylobacter	4.68e-05	4.24e-09	2.66e-05	2.3e-05	1.33e-09	1.49e-05	0.554	0.853
Quinella	4.68e-05	5.05e-09	2.9e-05	0.000132	9.66e-08	0.000127	0.623	0.919
Salinivibrio	4.61e-05	1.6e-09	1.63e-05	0	0	0	0.00633	0.67
uncultured_rumen_bacterium_5C0d_12	4.22e-05	1.07e-08	4.22e-05	0.000106	6.76e-08	0.000106	0.684	0.963
Anaerofustis	4.18e-05	3.01e-09	2.24e-05	2.07e-05	5.84e-10	9.86e-06	0.506	0.81
Proteiniphilum	4.12e-05	1.26e-09	1.45e-05	5.45e-05	4.59e-09	2.76e-05	0.769	1
Erysipelotrichaceae_UCG_008	4.06e-05	5.03e-09	2.89e-05	4.85e-05	3.77e-09	2.51e-05	0.887	1
unclassified_WCHB1_41	3.99e-05	2.61e-09	2.09e-05	0	0	0	0.049	0.67
unclassified_Gastranaerophilales	3.47e-05	2.49e-09	2.04e-05	0.000113	2.28e-08	6.16e-05	0.248	0.67
Lactobacillus	3.43e-05	9.41e-10	1.25e-05	1.36e-05	4.46e-10	8.62e-06	0.186	0.67
unclassified_Neisseriaceae	3.43e-05	1.91e-09	1.79e-05	3.59e-05	5.69e-09	3.08e-05	0.969	1
[Eubacterium]_hallii_group	3.34e-05	6.67e-09	3.34e-05	9.17e-06	5.05e-10	9.17e-06	0.592	0.892
Asteroleplasma	3.29e-05	1.4e-09	1.53e-05	2.28e-05	4.87e-10	9.01e-06	0.674	0.959
Colidextribacter	3.28e-05	6.47e-09	3.28e-05	0.000187	1.31e-07	0.000148	0.355	0.8
Bibersteinia	3.23e-05	6.72e-10	1.06e-05	1.36e-05	5.13e-10	9.25e-06	0.195	0.67
unclassified_Izemoplasmatales	3.05e-05	1.38e-09	1.52e-05	0.000356	5.58e-07	0.000305	0.327	0.769
Ligilactobacillus	3.03e-05	2.71e-09	2.13e-05	2.93e-05	3.54e-09	2.43e-05	0.976	1
Faecalibacterium	3.02e-05	3.48e-11	2.41e-06	3.67e-05	1.03e-09	1.31e-05	0.727	0.994
Petrimonas	2.96e-05	2.61e-09	2.09e-05	4.3e-05	6.93e-10	1.07e-05	0.676	0.959
uncultured_Clostridia_bacterium	2.95e-05	2.11e-09	1.88e-05	3.61e-05	2e-09	1.82e-05	0.863	1
Incertae_Sedis	2.84e-05	1.93e-09	1.79e-05	0.000401	2.94e-07	0.000221	0.0857	0.67
unclassified_Sphingomonadaceae	2.62e-05	1.21e-09	1.42e-05	0	0	0	0.059	0.67
Ruminiclostridium	2.57e-05	2.09e-09	1.86e-05	0	0	0	0.179	0.67
unclassified_Enterobacteriaceae	2.55e-05	1.46e-09	1.56e-05	0.000116	4.87e-08	9.01e-05	0.426	0.804
[Eubacterium]_ventriosum_group	2.54e-05	3.88e-09	2.54e-05	0.000338	3.34e-07	0.000236	0.204	0.67
Levilactobacillus	2.53e-05	7.91e-10	1.15e-05	0	0	0	0.0244	0.67
unclassified_Peptococcaceae	2.53e-05	1.33e-09	1.49e-05	2.73e-05	1.56e-09	1.61e-05	0.943	1
Staphylococcus	2.34e-05	8.41e-10	1.18e-05	1.6e-05	7.81e-10	1.14e-05	0.753	1
Acinetobacter	2.3e-05	3.62e-10	7.76e-06	0.000711	2.14e-06	0.000597	0.282	0.712
Sediminispirochaeta	2.27e-05	6.39e-10	1.03e-05	6.2e-05	7.09e-09	3.44e-05	0.308	0.732
Mannheimia	2.07e-05	2.58e-09	2.07e-05	1.9e-05	2.17e-09	1.9e-05	0.958	1
Pseudomonas	1.89e-05	1.17e-09	1.39e-05	8.41e-05	8e-09	3.65e-05	0.0873	0.67
unclassified_Bifidobacteriaceae	1.85e-05	2.05e-09	1.85e-05	0	0	0	0.367	0.8
[Eubacterium]_eligens_group	1.85e-05	2.05e-09	1.85e-05	6.88e-06	2.84e-10	6.88e-06	0.66	0.947
Serratia	1.84e-05	9.05e-10	1.23e-05	2.8e-05	1.98e-09	1.82e-05	0.762	1
Bacillus	1.84e-05	2.04e-09	1.84e-05	1.35e-05	4.4e-10	8.56e-06	0.869	1
unclassified_Paracaedibacteraceae	1.64e-05	8.26e-10	1.17e-05	0	0	0	0.161	0.67
Kandleria	1.63e-05	8.22e-10	1.17e-05	0	0	0	0.168	0.67
Turicibacter	1.61e-05	3.3e-10	7.42e-06	1.36e-05	2.22e-10	6.09e-06	0.854	1
Fusobacterium	1.58e-05	7.49e-10	1.12e-05	3.4e-05	1.08e-09	1.34e-05	0.341	0.79
uncultured_Lachnospiraceae_bacterium	1.56e-05	1.45e-09	1.56e-05	0	0	0	0.367	0.8
Bradyrhizobium	1.41e-05	5.55e-10	9.62e-06	0	0	0	0.14	0.67
unclassified_Syntrophomonadaceae	1.41e-05	5.54e-10	9.61e-06	3.44e-05	1.56e-09	1.61e-05	0.315	0.744
unclassified_Micrococcaceae	1.4e-05	2.35e-10	6.26e-06	4.48e-06	1.21e-10	4.48e-06	0.24	0.67
Bergeyella	1.37e-05	3.01e-10	7.08e-06	0	0	0	0.0467	0.67
Brevundimonas	1.33e-05	1.07e-09	1.33e-05	5.91e-05	5.96e-09	3.15e-05	0.194	0.67
unclassified_Spirochaetaceae	1.18e-05	3.47e-10	7.61e-06	3.81e-05	8.7e-09	3.81e-05	0.608	0.904
unclassified_Comamonadaceae	1.17e-05	3.47e-10	7.6e-06	6.56e-05	8.61e-09	3.79e-05	0.167	0.67
Blautia	1.17e-05	8.26e-10	1.17e-05	1.14e-05	7.8e-10	1.14e-05	1	1
[Eubacterium]_oxidoreducens_group	1.16e-05	3.41e-10	7.54e-06	0	0	0	0.0299	0.67
Methanobrevibacter	1.15e-05	3.41e-10	7.54e-06	0	0	0	0.0299	0.67
Limosilactobacillus	1.15e-05	4.91e-10	9.04e-06	9.52e-06	5.44e-10	9.52e-06	0.752	1
unclassified_Vicinamibacteraceae	1.14e-05	3.24e-10	7.35e-06	4.51e-06	1.22e-10	4.51e-06	0.285	0.712
Allobaculum	1.14e-05	3.24e-10	7.35e-06	1.36e-05	5.22e-10	9.32e-06	0.896	1
unclassified_Hydrogenispora	1.13e-05	3.21e-10	7.31e-06	2.05e-05	2.53e-09	2.05e-05	0.771	1
Mailhella	9.69e-06	5.63e-10	9.69e-06	1.58e-05	1.49e-09	1.58e-05	0.818	1
unclassified_Coriobacteriales	9.45e-06	2.15e-10	5.98e-06	2.95e-05	6.82e-10	1.07e-05	0.0925	0.67
unclassified_Bacteroidia	9.39e-06	5.29e-10	9.39e-06	5.58e-05	5.88e-09	3.13e-05	0.156	0.67
Acidocella	9.38e-06	2.11e-10	5.93e-06	0	0	0	0.0603	0.67
Bordetella	9.38e-06	5.27e-10	9.38e-06	0	0	0	0.0603	0.67
Cloacibacterium	9.32e-06	2.08e-10	5.89e-06	0	0	0	0.0603	0.67
Endomicrobium	9.32e-06	2.08e-10	5.89e-06	1.19e-05	8.49e-10	1.19e-05	1	1
Alphaproteobacteria_bacterium_canine_oral_taxon_081	9.29e-06	2.08e-10	5.88e-06	1.58e-05	1.06e-09	1.33e-05	0.753	1
unclassified_Candidatus_Saccharibacteria_bacterium_UB2523	9.25e-06	5.13e-10	9.25e-06	1.13e-05	7.65e-10	1.13e-05	1	1
unclassified_Pedosphaeraceae	9.22e-06	5.1e-10	9.22e-06	0	0	0	0.0603	0.67
Syntrophaceticus	9.22e-06	5.1e-10	9.22e-06	9.04e-06	4.9e-10	9.04e-06	1	1
uncultured_Acidobacteria_bacterium	8.89e-06	4.75e-10	8.89e-06	0	0	0	0.0603	0.67
Sharpea	8.89e-06	4.75e-10	8.89e-06	2.06e-05	1.46e-09	1.56e-05	0.625	0.919
Caldicoprobacter	7.26e-06	3.17e-10	7.26e-06	0	0	0	0.122	0.67
Paludicola	7.26e-06	3.17e-10	7.26e-06	0	0	0	0.122	0.67
Saccharopolyspora	7.19e-06	1.46e-10	4.94e-06	4.48e-06	1.21e-10	4.48e-06	0.685	0.963
Filifactor	7.04e-06	2.97e-10	7.04e-06	0	0	0	0.122	0.67
Lachnospiraceae_FCS020_group	7.04e-06	2.97e-10	7.04e-06	1.12e-05	7.53e-10	1.12e-05	0.727	0.994
Aeromonas	7.03e-06	2.97e-10	7.03e-06	0	0	0	0.122	0.67
Caproiciproducens	6.94e-06	2.89e-10	6.94e-06	0	0	0	0.122	0.67
unclassified_Beijerinckiaceae	6.91e-06	2.87e-10	6.91e-06	0	0	0	0.122	0.67
unclassified_Cyanobacteriales	6.91e-06	2.87e-10	6.91e-06	0	0	0	0.122	0.67
uncultured_rumen_bacterium_4C28d_15	6.91e-06	2.87e-10	6.91e-06	7.06e-05	1.5e-08	4.99e-05	0.228	0.67
Corynebacterium	6.87e-06	1.28e-10	4.62e-06	9.85e-05	3.8e-08	7.96e-05	0.284	0.712
Phascolarctobacterium	6.75e-06	1.26e-10	4.58e-06	6.84e-06	2.81e-10	6.84e-06	1	1
Acidovorax	4.84e-06	1.41e-10	4.84e-06	0	0	0	0.246	0.67
Enterococcus	4.84e-06	1.41e-10	4.84e-06	0	0	0	0.246	0.67
Flavisolibacter	4.84e-06	1.41e-10	4.84e-06	0	0	0	0.246	0.67
unclassified_Caloramatoraceae	4.84e-06	1.41e-10	4.84e-06	0	0	0	0.246	0.67
unclassified_KF_JG30_B3	4.84e-06	1.41e-10	4.84e-06	0	0	0	0.246	0.67
HN_HF0106	4.84e-06	1.41e-10	4.84e-06	4.76e-06	1.36e-10	4.76e-06	1	1
Paraprevotella	4.84e-06	1.41e-10	4.84e-06	4.76e-06	1.36e-10	4.76e-06	1	1
Alcaligenes	4.69e-06	1.32e-10	4.69e-06	0	0	0	0.246	0.67
Candidatus_Soleaferrea	4.69e-06	1.32e-10	4.69e-06	0	0	0	0.246	0.67
Chromohalobacter	4.69e-06	1.32e-10	4.69e-06	0	0	0	0.246	0.67
GCA_900066575	4.69e-06	1.32e-10	4.69e-06	0	0	0	0.246	0.67
Limnobacter	4.69e-06	1.32e-10	4.69e-06	0	0	0	0.246	0.67
Novosphingobium	4.69e-06	1.32e-10	4.69e-06	0	0	0	0.246	0.67
Parviterribacter	4.69e-06	1.32e-10	4.69e-06	0	0	0	0.246	0.67
Peptoanaerobacter	4.69e-06	1.32e-10	4.69e-06	0	0	0	0.246	0.67
Porphyromonas	4.69e-06	1.32e-10	4.69e-06	0	0	0	0.246	0.67
Veillonella	4.69e-06	1.32e-10	4.69e-06	0	0	0	0.246	0.67
unclassified_Acidimicrobiia	4.69e-06	1.32e-10	4.69e-06	0	0	0	0.246	0.67
unclassified_Chitinophagaceae	4.69e-06	1.32e-10	4.69e-06	0	0	0	0.246	0.67
unclassified_Intrasporangiaceae	4.69e-06	1.32e-10	4.69e-06	0	0	0	0.246	0.67
unclassified_Proteobacteria	4.69e-06	1.32e-10	4.69e-06	0	0	0	0.246	0.67
unclassified_SM2D12	4.69e-06	1.32e-10	4.69e-06	0	0	0	0.246	0.67
unclassified_TRA3_20	4.69e-06	1.32e-10	4.69e-06	0	0	0	0.246	0.67
unclassified_WD2101_soil_group	4.69e-06	1.32e-10	4.69e-06	0	0	0	0.246	0.67
unclassified_vadinBE97	4.69e-06	1.32e-10	4.69e-06	0	0	0	0.246	0.67
uncultured_Alphaproteobacteria_bacterium	4.69e-06	1.32e-10	4.69e-06	0	0	0	0.246	0.67
unclassified_Coriobacteriales_Incertae_Sedis	4.69e-06	1.32e-10	4.69e-06	1.61e-05	7.72e-10	1.13e-05	0.466	0.804
unclassified_Desulfovibrionaceae	4.69e-06	1.32e-10	4.69e-06	9.04e-06	4.9e-10	9.04e-06	0.688	0.963
unclassified_Rhizobiaceae	4.69e-06	1.32e-10	4.69e-06	9.12e-06	4.99e-10	9.12e-06	0.688	0.963
Parasutterella	4.69e-06	1.32e-10	4.69e-06	4.56e-06	1.25e-10	4.56e-06	1	1
unclassified_Negativicutes	4.69e-06	1.32e-10	4.69e-06	7.14e-06	3.06e-10	7.14e-06	1	1
Subdoligranulum	4.64e-06	5.19e-11	2.94e-06	4.48e-06	1.21e-10	4.48e-06	1	1
Devosia	4.62e-06	1.28e-10	4.62e-06	4.81e-05	3.72e-09	2.49e-05	0.0791	0.67
Hydrogenophaga	4.62e-06	1.28e-10	4.62e-06	0	0	0	0.246	0.67
unclassified_Fibrobacteraceae	4.62e-06	1.28e-10	4.62e-06	0	0	0	0.246	0.67
unclassified_LWQ8	4.62e-06	1.28e-10	4.62e-06	0	0	0	0.246	0.67
unclassified_Gaiellales	4.62e-06	1.28e-10	4.62e-06	2.28e-05	1.24e-09	1.44e-05	0.253	0.675
unclassified_Succinivibrionaceae	4.62e-06	1.28e-10	4.62e-06	4.52e-06	1.22e-10	4.52e-06	1	1
Sedimentibacter	4.61e-06	1.27e-10	4.61e-06	2.27e-05	7.94e-10	1.15e-05	0.144	0.67
Denitrobacterium	4.61e-06	1.27e-10	4.61e-06	0	0	0	0.246	0.67
Methylobacillus	4.61e-06	1.27e-10	4.61e-06	0	0	0	0.246	0.67
RB41	4.61e-06	1.27e-10	4.61e-06	0	0	0	0.246	0.67
Shewanella	4.61e-06	1.27e-10	4.61e-06	0	0	0	0.246	0.67
unclassified_67_14	4.61e-06	1.27e-10	4.61e-06	0	0	0	0.246	0.67
Succinivibrionaceae_UCG_002	4.61e-06	1.27e-10	4.61e-06	0.000488	1.43e-06	0.000488	0.423	0.804
Romboutsia	4.61e-06	1.27e-10	4.61e-06	7.14e-06	3.06e-10	7.14e-06	1	1
Syntrophomonas	4.61e-06	1.27e-10	4.61e-06	4.56e-06	1.25e-10	4.56e-06	1	1
Alistipes	4.45e-06	1.19e-10	4.45e-06	0	0	0	0.246	0.67
Anaerotruncus	4.45e-06	1.19e-10	4.45e-06	0	0	0	0.246	0.67
Halomonas	4.45e-06	1.19e-10	4.45e-06	0	0	0	0.246	0.67
Idiomarina	4.45e-06	1.19e-10	4.45e-06	0	0	0	0.246	0.67
Kurthia	4.45e-06	1.19e-10	4.45e-06	0	0	0	0.246	0.67
Subgroup_10	4.45e-06	1.19e-10	4.45e-06	0	0	0	0.246	0.67
Tissierella	4.45e-06	1.19e-10	4.45e-06	0	0	0	0.246	0.67
unclassified_A4b	4.45e-06	1.19e-10	4.45e-06	0	0	0	0.246	0.67
uncultured_Acidimicrobiia_bacterium	4.45e-06	1.19e-10	4.45e-06	0	0	0	0.246	0.67
uncultured_forest_soil_bacterium	4.45e-06	1.19e-10	4.45e-06	0	0	0	0.246	0.67
Brevibacillus	4.45e-06	1.19e-10	4.45e-06	3.19e-05	3.68e-09	2.48e-05	0.308	0.732
[Eubacterium]_saphenum_group	4.45e-06	1.19e-10	4.45e-06	1.36e-05	4.45e-10	8.61e-06	0.454	0.804
Cellvibrio	4.45e-06	1.19e-10	4.45e-06	4.56e-06	1.25e-10	4.56e-06	1	1
unclassified_Proteinivoracales	4.45e-06	1.19e-10	4.45e-06	6.84e-06	2.81e-10	6.84e-06	1	1
Paenochrobactrum	2.35e-06	3.3e-11	2.35e-06	0	0	0	0.496	0.804
Peptostreptococcus	2.35e-06	3.3e-11	2.35e-06	0	0	0	0.496	0.804
unclassified_Erysipelotrichales	2.35e-06	3.3e-11	2.35e-06	0	0	0	0.496	0.804
Chryseobacterium	2.34e-06	3.3e-11	2.34e-06	8.2e-05	3.78e-08	7.94e-05	0.364	0.8
Catenisphaera	2.34e-06	3.3e-11	2.34e-06	0	0	0	0.496	0.804
Slackia	2.3e-06	3.19e-11	2.3e-06	0	0	0	0.496	0.804
Caviibacter	2.3e-06	3.19e-11	2.3e-06	4.59e-06	1.26e-10	4.59e-06	1	1
SM1A02	2.22e-06	2.97e-11	2.22e-06	2.26e-06	3.06e-11	2.26e-06	1	1
unclassified_Alphaproteobacteria	2.22e-06	2.97e-11	2.22e-06	2.26e-06	3.06e-11	2.26e-06	1	1
Sphingomonas	0	0	0	3.67e-05	9.73e-10	1.27e-05	0.0053	0.67
Luteimonas	0	0	0	2.49e-05	1.05e-09	1.32e-05	0.0536	0.67
Actinotalea	0	0	0	1.12e-05	7.53e-10	1.12e-05	0.0625	0.67
Amylolactobacillus	0	0	0	1.14e-05	7.8e-10	1.14e-05	0.0625	0.67
Cereibacter	0	0	0	1.12e-05	7.53e-10	1.12e-05	0.0625	0.67
Coriobacteriaceae_UCG_003	0	0	0	1.13e-05	7.65e-10	1.13e-05	0.0625	0.67
Lachnospiraceae_UCG_001	0	0	0	1.14e-05	7.8e-10	1.14e-05	0.0625	0.67
Paracoccus	0	0	0	1.17e-05	3.52e-10	7.66e-06	0.0625	0.67
unclassified_Xanthobacteraceae	0	0	0	1.15e-05	3.3e-10	7.42e-06	0.0625	0.67
Allorhizobium_Neorhizobium_Pararhizobium_Rhizobium	0	0	0	7.92e-05	1.2e-08	4.48e-05	0.0708	0.67
Massilia	0	0	0	3.63e-05	2.89e-09	2.19e-05	0.0899	0.67
p_1088_a5_gut_group	0	0	0	1.36e-05	4.42e-10	8.58e-06	0.103	0.67
Ochrobactrum	0	0	0	3.85e-05	3.74e-09	2.5e-05	0.115	0.67
Amnipila	0	0	0	8.96e-06	4.82e-10	8.96e-06	0.125	0.67
Blastococcus	0	0	0	9.17e-06	5.05e-10	9.17e-06	0.125	0.67
Brevinema	0	0	0	9.17e-06	5.05e-10	9.17e-06	0.125	0.67
Collinsella	0	0	0	9.17e-06	5.05e-10	9.17e-06	0.125	0.67
Holdemanella	0	0	0	8.96e-06	4.82e-10	8.96e-06	0.125	0.67
Tannerella	0	0	0	9.1e-06	1.25e-10	4.57e-06	0.125	0.67
unclassified_Bacilli	0	0	0	9.26e-06	2.06e-10	5.86e-06	0.125	0.67
unclassified_D05_2	0	0	0	9.52e-06	5.44e-10	9.52e-06	0.125	0.67
unclassified_Dysgonomonadaceae	0	0	0	9.07e-06	1.97e-10	5.73e-06	0.125	0.67
unclassified_Gammaproteobacteria	0	0	0	9.17e-06	5.05e-10	9.17e-06	0.125	0.67
unclassified_Limnochordia	0	0	0	8.96e-06	4.82e-10	8.96e-06	0.125	0.67
Sphingobacterium	0	0	0	0.000107	3.09e-08	7.18e-05	0.132	0.67
unclassified_Yersiniaceae	0	0	0	1.35e-05	5.1e-10	9.22e-06	0.137	0.67
TM7a	0	0	0	2.05e-05	1.18e-09	1.4e-05	0.143	0.67
Stenotrophomonas	0	0	0	7.94e-05	1.88e-08	5.6e-05	0.155	0.67
uncultured_Acetivibrio_sp.	0	0	0	0.000538	9.05e-07	0.000388	0.173	0.67
unclassified_Weeksellaceae	0	0	0	1.83e-05	1.1e-09	1.35e-05	0.189	0.67
Pseudoscardovia	0	0	0	9.82e-05	3.33e-08	7.45e-05	0.202	0.67
Flavobacterium	0	0	0	2.05e-05	1.48e-09	1.57e-05	0.207	0.67
unclassified_Saccharimonadales	0	0	0	2.05e-05	1.48e-09	1.57e-05	0.207	0.67
unclassified_Alcaligenaceae	0	0	0	2.72e-05	2.94e-09	2.21e-05	0.243	0.67
Aerococcus	0	0	0	6.84e-06	2.81e-10	6.84e-06	0.25	0.67
Gilliamella	0	0	0	6.72e-06	2.71e-10	6.72e-06	0.25	0.67
Latilactobacillus	0	0	0	6.84e-06	2.81e-10	6.84e-06	0.25	0.67
Parabacteroides	0	0	0	6.88e-06	2.84e-10	6.88e-06	0.25	0.67
Rheinheimera	0	0	0	7.14e-06	3.06e-10	7.14e-06	0.25	0.67
Z20	0	0	0	6.76e-06	2.74e-10	6.76e-06	0.25	0.67
unclassified_Anaerolineae	0	0	0	6.72e-06	2.71e-10	6.72e-06	0.25	0.67
unclassified_Balneolaceae	0	0	0	6.72e-06	2.71e-10	6.72e-06	0.25	0.67
unclassified_Erysipelatoclostridiaceae	0	0	0	7.14e-06	3.06e-10	7.14e-06	0.25	0.67
unclassified_Hydrogenoanaerobacterium	0	0	0	7.14e-06	3.06e-10	7.14e-06	0.25	0.67
uncultured_compost_bacterium	0	0	0	6.76e-06	2.74e-10	6.76e-06	0.25	0.67
unclassified_Lactobacillaceae	0	0	0	1.81e-05	1.42e-09	1.54e-05	0.266	0.697
unclassified_Rhodobacteraceae	0	0	0	0.000112	5.5e-08	9.58e-05	0.273	0.711
Comamonas	0	0	0	0.000121	6.6e-08	0.000105	0.282	0.712
V9D2013_group	0	0	0	0.000172	1.4e-07	0.000153	0.292	0.719
Psychrobacter	0	0	0	0.000584	1.65e-06	0.000524	0.298	0.726
Albirhodobacter	0	0	0	2.74e-05	4.49e-09	2.74e-05	0.367	0.8
Enterobacter	0	0	0	4.33e-05	1.13e-08	4.33e-05	0.367	0.8
Gemmobacter	0	0	0	2.05e-05	2.53e-09	2.05e-05	0.367	0.8
Kocuria	0	0	0	3.19e-05	6.11e-09	3.19e-05	0.367	0.8
M2PT2_76_termite_group	0	0	0	2.7e-05	4.38e-09	2.7e-05	0.367	0.8
Mitsuokella	0	0	0	4.29e-05	1.11e-08	4.29e-05	0.367	0.8
UCG_007	0	0	0	1.82e-05	2e-09	1.82e-05	0.367	0.8
Carnobacterium	0	0	0	5.02e-05	1.51e-08	5.02e-05	0.403	0.804
[Bacteroides]_pectinophilus_group	0	0	0	6.08e-05	2.22e-08	6.08e-05	0.403	0.804
unclassified_Pseudonocardiaceae	0	0	0	1.34e-05	1.08e-09	1.34e-05	0.403	0.804
unclassified_Vicinamibacterales	0	0	0	1.34e-05	1.08e-09	1.34e-05	0.403	0.804
Acidibacter	0	0	0	4.59e-06	1.26e-10	4.59e-06	0.5	0.804
Akkermansia	0	0	0	4.48e-06	1.21e-10	4.48e-06	0.5	0.804
Algoriphagus	0	0	0	4.51e-06	1.22e-10	4.51e-06	0.5	0.804
Alloscardovia	0	0	0	4.76e-06	1.36e-10	4.76e-06	0.5	0.804
Arcticibacter	0	0	0	4.48e-06	1.21e-10	4.48e-06	0.5	0.804
Arsenicicoccus	0	0	0	4.56e-06	1.25e-10	4.56e-06	0.5	0.804
Brachybacterium	0	0	0	4.51e-06	1.22e-10	4.51e-06	0.5	0.804
Bryobacter	0	0	0	4.48e-06	1.21e-10	4.48e-06	0.5	0.804
Candidatus_Solibacter	0	0	0	4.48e-06	1.21e-10	4.48e-06	0.5	0.804
Chishuiella	0	0	0	4.48e-06	1.21e-10	4.48e-06	0.5	0.804
Dongia	0	0	0	4.48e-06	1.21e-10	4.48e-06	0.5	0.804
Dyadobacter	0	0	0	4.48e-06	1.21e-10	4.48e-06	0.5	0.804
Ferritrophicum	0	0	0	4.48e-06	1.21e-10	4.48e-06	0.5	0.804
Gemmatimonas	0	0	0	4.59e-06	1.26e-10	4.59e-06	0.5	0.804
Haloplasma	0	0	0	4.48e-06	1.21e-10	4.48e-06	0.5	0.804
Jeotgalicoccus	0	0	0	4.48e-06	1.21e-10	4.48e-06	0.5	0.804
Lachnospira	0	0	0	4.76e-06	1.36e-10	4.76e-06	0.5	0.804
Leuconostoc	0	0	0	4.56e-06	1.25e-10	4.56e-06	0.5	0.804
Luteolibacter	0	0	0	4.59e-06	1.26e-10	4.59e-06	0.5	0.804
MND1	0	0	0	4.76e-06	1.36e-10	4.76e-06	0.5	0.804
Methanobacterium	0	0	0	4.52e-06	1.22e-10	4.52e-06	0.5	0.804
Methylobacterium_Methylorubrum	0	0	0	4.48e-06	1.21e-10	4.48e-06	0.5	0.804
Methyloversatilis	0	0	0	4.76e-06	1.36e-10	4.76e-06	0.5	0.804
Neisseria	0	0	0	4.51e-06	1.22e-10	4.51e-06	0.5	0.804
OLB13	0	0	0	4.48e-06	1.21e-10	4.48e-06	0.5	0.804
Pseudoxanthomonas	0	0	0	4.51e-06	1.22e-10	4.51e-06	0.5	0.804
Rhodanobacter	0	0	0	4.48e-06	1.21e-10	4.48e-06	0.5	0.804
Rhodoferax	0	0	0	4.76e-06	1.36e-10	4.76e-06	0.5	0.804
Roseomonas	0	0	0	4.48e-06	1.21e-10	4.48e-06	0.5	0.804
Solibacillus	0	0	0	4.56e-06	1.25e-10	4.56e-06	0.5	0.804
Sphingobacterium_sp.	0	0	0	4.56e-06	1.25e-10	4.56e-06	0.5	0.804
Verticiella	0	0	0	4.56e-06	1.25e-10	4.56e-06	0.5	0.804
Weissella	0	0	0	4.48e-06	1.21e-10	4.48e-06	0.5	0.804
horsej_a03	0	0	0	4.76e-06	1.36e-10	4.76e-06	0.5	0.804
unclassified_Acidaminococcaceae	0	0	0	4.52e-06	1.22e-10	4.52e-06	0.5	0.804
unclassified_Bacillaceae	0	0	0	4.48e-06	1.21e-10	4.48e-06	0.5	0.804
unclassified_Bacillales	0	0	0	4.56e-06	1.25e-10	4.56e-06	0.5	0.804
unclassified_Bacteroidales_UCG_001	0	0	0	4.56e-06	1.25e-10	4.56e-06	0.5	0.804
unclassified_Carnobacteriaceae	0	0	0	4.48e-06	1.21e-10	4.48e-06	0.5	0.804
unclassified_Flavobacteriaceae	0	0	0	4.48e-06	1.21e-10	4.48e-06	0.5	0.804
unclassified_Marinifilaceae	0	0	0	4.51e-06	1.22e-10	4.51e-06	0.5	0.804
unclassified_Pasteurellaceae	0	0	0	4.48e-06	1.21e-10	4.48e-06	0.5	0.804
unclassified_Synergistaceae	0	0	0	4.51e-06	1.22e-10	4.51e-06	0.5	0.804
unclassified_candidate_division_TM6_bacterium_GW2011_GWF2_37_49	0	0	0	4.59e-06	1.26e-10	4.59e-06	0.5	0.804
uncultured_Sporanaerobacter_sp.	0	0	0	4.59e-06	1.26e-10	4.59e-06	0.5	0.804
Alysiella	0	0	0	0	0	0	1	1
Anaerocella	0	0	0	2.24e-06	3.01e-11	2.24e-06	1	1
Curtobacterium	0	0	0	0	0	0	1	1
Desulfitibacter	0	0	0	0	0	0	1	1
Erysipelotrichaceae_UCG_002	0	0	0	0	0	0	1	1
Flavitalea	0	0	0	0	0	0	1	1
Glutamicibacter	0	0	0	0	0	0	1	1
Helicobacter	0	0	0	0	0	0	1	1
Ignatzschineria	0	0	0	0	0	0	1	1
Lachnospiraceae_NK4B4_group	0	0	0	0	0	0	1	1
Lachnospiraceae_UCG_004	0	0	0	0	0	0	1	1
Microbacterium	0	0	0	0	0	0	1	1
Myroides	0	0	0	0	0	0	1	1
Nevskia	0	0	0	0	0	0	1	1
Oscillibacter	0	0	0	0	0	0	1	1
Pajaroellobacter	0	0	0	0	0	0	1	1
Pantoea	0	0	0	0	0	0	1	1
Parvimonas	0	0	0	0	0	0	1	1
Peptococcus	0	0	0	0	0	0	1	1
Prauserella	0	0	0	0	0	0	1	1
Sphingobium	0	0	0	0	0	0	1	1
Streptomyces	0	0	0	0	0	0	1	1
Syntrophorhabdus	0	0	0	0	0	0	1	1
Tepidimicrobium	0	0	0	2.29e-06	3.15e-11	2.29e-06	1	1
Trichococcus	0	0	0	0	0	0	1	1
UCG_012	0	0	0	0	0	0	1	1
Youngiibacter	0	0	0	0	0	0	1	1
[Eubacterium]_brachy_group	0	0	0	0	0	0	1	1
[Eubacterium]_xylanophilum_group	0	0	0	0	0	0	1	1
hoa5_07d05_gut_group	0	0	0	0	0	0	1	1
unclassified_Actinobacteriota	0	0	0	0	0	0	1	1
unclassified_Actinomycetaceae	0	0	0	2.28e-06	3.12e-11	2.28e-06	1	1
unclassified_Candidatus_Sonnebornia_yantaiensis	0	0	0	0	0	0	1	1
unclassified_EPR3968_O8a_Bc78	0	0	0	0	0	0	1	1
unclassified_Eubacteriales	0	0	0	0	0	0	1	1
unclassified_Firmicutes_bacterium_CAG_822	0	0	0	0	0	0	1	1
unclassified_Gemmatimonadaceae	0	0	0	0	0	0	1	1
unclassified_Halomonadaceae	0	0	0	0	0	0	1	1
unclassified_Holosporaceae	0	0	0	0	0	0	1	1
unclassified_Longimicrobiaceae	0	0	0	0	0	0	1	1
unclassified_M2PB4_65_termite_group	0	0	0	0	0	0	1	1
unclassified_Methyloligellaceae	0	0	0	0	0	0	1	1
unclassified_Microbacteriaceae	0	0	0	0	0	0	1	1
unclassified_Microtrichales	0	0	0	0	0	0	1	1
unclassified_Nitrosomonadaceae	0	0	0	0	0	0	1	1
unclassified_Oxalobacteraceae	0	0	0	0	0	0	1	1
unclassified_Terasakiellaceae	0	0	0	0	0	0	1	1
unclassified_Verrucomicrobiota	0	0	0	0	0	0	1	1
unclassified_p_251_o5	0	0	0	0	0	0	1	1
unclassified_rumen_bacterium_YS2	0	0	0	0	0	0	1	1
uncultured_Bacteroidales_bacterium	0	0	0	0	0	0	1	1
uncultured_Clostridiaceae_bacterium	0	0	0	0	0	0	1	1
uncultured_Erysipelotrichia_bacterium	0	0	0	0	0	0	1	1
uncultured_Lactococcus_sp.	0	0	0	0	0	0	1	1
uncultured_Muribaculaceae_bacterium	0	0	0	0	0	0	1	1

## Sheet: genus_TS_TW.diffAb
Table S3 Relative abundance of phylum and genus horizontal species
genus	Mean(TS)	Variance(TS)	Std.err(TS)	Mean(TW)	Variance(TW)	Std.err(TW)	P value	Q value
Prevotella	0.138	0.00141	0.0153	0.15	0.00163	0.0165	0.698	0.981
unclassified_Lachnospiraceae	0.121	0.03	0.0708	0.0244	0.000724	0.011	0.193	0.69
uncultured_rumen_bacterium	0.0682	0.00143	0.0154	0.0402	0.000208	0.00589	0.0815	0.61
Rikenellaceae_RC9_gut_group	0.0585	6.08e-05	0.00318	0.0335	0.000444	0.00861	0.00836	0.438
NK4A214_group	0.0481	0.000117	0.00441	0.0483	0.00153	0.0159	0.987	1
Succiniclasticum	0.0398	0.000626	0.0102	0.0781	0.00148	0.0157	0.0376	0.609
Ruminococcus	0.0306	0.000185	0.00555	0.159	0.0163	0.0521	0.014	0.457
Succinivibrionaceae_UCG_001	0.028	0.00266	0.0211	0.00813	0.000314	0.00723	0.494	0.813
unclassified_Clostridia_UCG_014	0.025	7.86e-05	0.00362	0.0153	0.000147	0.00495	0.111	0.61
Candidatus_Saccharimonas	0.0226	0.000102	0.00412	0.0131	2.11e-05	0.00187	0.0328	0.609
Prevotellaceae_UCG_001	0.0207	0.000509	0.00921	0.0156	0.000146	0.00493	0.728	0.992
unclassified_Bacteroidales_RF16_group	0.0197	8.58e-05	0.00378	0.0301	0.000502	0.00914	0.331	0.775
unclassified_Muribaculaceae	0.0189	0.000159	0.00514	0.00773	0.000122	0.0045	0.0924	0.61
unclassified_Clostridia	0.0184	0.000102	0.00413	0.021	0.000167	0.00527	0.791	1
Selenomonas	0.0177	7.32e-05	0.00349	0.0133	0.000188	0.00559	0.62	0.932
unclassified_Prevotellaceae	0.0174	8.36e-05	0.00373	0.0212	0.000198	0.00575	0.689	0.978
Prevotellaceae_UCG_003	0.0171	0.000165	0.00524	0.0161	0.000172	0.00535	0.919	1
UCG_002	0.0169	2.53e-05	0.00205	0.0167	0.000149	0.00498	0.98	1
Veillonellaceae_UCG_001	0.0164	0.000149	0.00498	0.0125	6.46e-05	0.00328	0.621	0.932
unclassified_Selenomonadaceae	0.0131	2.67e-05	0.00211	0.0196	0.000509	0.00921	0.602	0.916
unclassified_F082	0.0129	9.09e-05	0.00389	0.00372	2.4e-05	0.002	0.0344	0.609
Christensenellaceae_R_7_group	0.012	2.77e-05	0.00215	0.017	6.23e-05	0.00322	0.224	0.69
unclassified_Bacteria	0.0118	3.2e-05	0.00231	0.00382	3.36e-05	0.00237	0.015	0.457
UCG_001	0.0117	0.000225	0.00612	0.00369	1.58e-05	0.00162	0.234	0.69
uncultured_Ruminococcaceae_bacterium	0.0102	9.76e-05	0.00403	0.00591	0.000182	0.00551	0.643	0.944
unclassified_Christensenellaceae	0.00865	5.82e-05	0.00311	0.00442	2.89e-05	0.0022	0.303	0.75
Bacteroidales_bacterium_Bact_22	0.00833	0.000356	0.0077	0.00102	5.2e-06	0.000931	0.466	0.813
[Eubacterium]_ruminantium_group	0.00689	9.77e-06	0.00128	0.00825	4.71e-05	0.0028	0.757	1
Saccharofermentans	0.00686	9.53e-06	0.00126	0.0204	9.48e-05	0.00398	0.00247	0.399
unclassified_[Eubacterium]_coprostanoligenes_group	0.00679	1.31e-05	0.00148	0.0161	3.35e-05	0.00236	0.00215	0.399
Lachnospiraceae_NK3A20_group	0.00612	2.05e-05	0.00185	0.00906	2.02e-05	0.00183	0.297	0.75
Lachnospiraceae_ND3007_group	0.00598	7.63e-05	0.00356	0.00158	2.23e-06	0.000609	0.25	0.69
CAG_352	0.00589	2.76e-05	0.00214	0.0117	0.000153	0.00504	0.33	0.775
Prevotella_7	0.00568	3.83e-05	0.00253	0.00145	2.7e-06	0.000671	0.0961	0.61
Treponema	0.00511	1.9e-05	0.00178	0.00185	2.48e-06	0.000643	0.0773	0.61
Anaerovibrio	0.00485	1.25e-05	0.00144	0.00488	5.57e-05	0.00305	0.991	1
UCG_005	0.00462	1.56e-05	0.00161	0.00433	2.67e-05	0.00211	0.933	1
Fibrobacter	0.00461	6.73e-06	0.00106	0.00216	4.29e-06	0.000845	0.0649	0.609
UCG_004	0.00447	7.08e-06	0.00109	0.00288	2.85e-06	0.000689	0.242	0.69
unclassified_Succinivibrionaceae	0.00446	0.000104	0.00417	4.52e-06	1.22e-10	4.52e-06	0.322	0.775
unclassified_RF39	0.00441	2.72e-06	0.000674	0.00344	5.71e-06	0.000976	0.543	0.861
Lachnospiraceae_XPB1014_group	0.00437	1.63e-05	0.00165	0.00203	3.57e-06	0.000771	0.225	0.69
unclassified_Ruminococcaceae	0.00428	8.7e-06	0.0012	0.00396	5.35e-06	0.000944	0.887	1
Succinivibrionaceae_UCG_002	0.00413	3.78e-05	0.00251	0.000488	1.43e-06	0.000488	0.166	0.69
Alloprevotella	0.00393	6.83e-06	0.00107	0.00658	2.33e-05	0.00197	0.268	0.714
Moryella	0.00389	7.95e-06	0.00115	0.00314	2.25e-06	0.000613	0.676	0.977
Lachnospiraceae_UCG_004	0.00303	4.19e-05	0.00264	0	0	0	0.288	0.745
Butyrivibrio	0.00247	7.56e-07	0.000355	0.00355	4.94e-06	0.000907	0.303	0.75
unclassified_Bacteroidales	0.00235	9.88e-07	0.000406	0.00103	6.49e-07	0.000329	0.0117	0.447
Desulfovibrio	0.00226	8.74e-07	0.000382	0.00354	4.62e-07	0.000278	0.0086	0.438
Colidextribacter	0.00224	2.66e-06	0.000666	0.000187	1.31e-07	0.000148	0.00463	0.424
Prevotellaceae_UCG_004	0.00214	1.38e-06	0.00048	0.0011	3.05e-07	0.000226	0.0449	0.609
unclassified_[Clostridium]_methylpentosum_group	0.00211	7.88e-06	0.00115	0.00096	5.52e-06	0.00096	0.564	0.882
Pseudobutyrivibrio	0.00194	2.31e-06	0.00062	0.0017	2.39e-06	0.000631	0.856	1
[Ruminococcus]_gauvreauii_group	0.00186	1.01e-05	0.00129	0.00177	2.24e-06	0.000612	0.956	1
unclassified_UCG_010	0.00183	7.52e-07	0.000354	0.00208	1.9e-06	0.000563	0.794	1
Lachnospiraceae_AC2044_group	0.00176	7.53e-06	0.00112	9.01e-06	4.87e-10	9.01e-06	0.111	0.61
Marvinbryantia	0.00167	4.62e-06	0.000877	6.84e-05	2.81e-08	6.84e-05	0.0631	0.609
Coprococcus	0.00156	6.16e-06	0.00101	0.000837	3.31e-06	0.000743	0.678	0.977
unclassified_Erysipelotrichaceae	0.00143	1.87e-06	0.000558	0.000748	3.96e-08	8.12e-05	0.252	0.692
V9D2013_group	0.00136	1.17e-06	0.000442	0.000172	1.4e-07	0.000153	0.0117	0.447
unclassified_Oscillospiraceae	0.00134	2.23e-07	0.000193	0.00169	4.97e-07	0.000288	0.355	0.775
unclassified_Bifidobacteriaceae	0.00128	7.09e-06	0.00109	0	0	0	0.268	0.714
Oribacterium	0.00126	1.5e-06	0.0005	0.000551	8.35e-08	0.000118	0.18	0.69
Lachnospiraceae_UCG_008	0.00109	5.14e-07	0.000293	0.00119	5.41e-07	0.0003	0.863	1
Lachnobacterium	0.00108	1.12e-06	0.000431	0.00208	9.41e-06	0.00125	0.573	0.892
probable_genus_10	0.00107	3.55e-07	0.000243	0.00678	2.59e-05	0.00208	0.00835	0.438
Ruminobacter	0.00106	1.98e-06	0.000575	0.0196	0.00162	0.0164	0.298	0.75
Monoglobus	0.00105	1.06e-06	0.00042	0.00116	9.42e-07	0.000396	0.895	1
unclassified_Marinilabiliaceae	0.00101	1.1e-06	0.000429	0.000305	3.84e-07	0.000253	0.173	0.69
Anaerovorax	0.000996	1.65e-07	0.000166	0.0014	8.13e-07	0.000368	0.359	0.775
Dialister	0.000931	4.8e-06	0.000894	0.0011	6.58e-06	0.00105	0.926	1
Streptococcus	0.00091	1.67e-06	0.000527	0.000606	5.38e-07	0.000299	0.717	0.986
U29_B03	0.000873	2.02e-07	0.000184	0.000505	1.38e-07	0.000152	0.115	0.61
Papillibacter	0.000816	2.67e-07	0.000211	0.0011	1.77e-06	0.000543	0.725	0.991
Family_XIII_AD3011_group	0.000812	1.96e-07	0.000181	0.000946	2.11e-07	0.000187	0.711	0.981
SP3_e08	0.000802	4.21e-07	0.000265	0.00931	0.000248	0.00643	0.208	0.69
Succinivibrio	0.000777	1.56e-06	0.000509	0.00103	6.84e-07	0.000338	0.772	1
Prevotellaceae_NK3B31_group	0.000752	8.13e-07	0.000368	0.000375	1.74e-07	0.00017	0.472	0.813
[Eubacterium]_nodatum_group	0.000732	1.9e-07	0.000178	0.000916	5.64e-07	0.000307	0.711	0.981
unclassified_Clostridia_vadinBB60_group	0.000633	2.17e-07	0.00019	0.000516	1.82e-07	0.000174	0.747	1
unclassified_Bacteroidales_BS11_gut_group	0.000631	1.05e-06	0.000419	0.00112	5.35e-06	0.000945	0.731	0.993
[Anaerorhabdus]_furcosa_group	0.000619	5.97e-08	9.97e-05	0.000245	2.14e-08	5.98e-05	0.00261	0.399
Defluviitaleaceae_UCG_011	0.000619	6.59e-08	0.000105	0.00097	2.08e-07	0.000186	0.0921	0.61
unclassified_Firmicutes	0.000586	2.43e-07	0.000201	0.000222	9.91e-09	4.06e-05	0.0688	0.61
unclassified_Anaerovoracaceae	0.000569	2.41e-07	0.0002	0.000447	6.41e-08	0.000103	0.699	0.981
Anaeroplasma	0.000528	3.83e-07	0.000253	0.000182	3.64e-08	7.79e-05	0.217	0.69
Howardella	0.000509	1.42e-07	0.000154	0.000502	1.71e-08	5.34e-05	0.968	1
UCG_009	0.000502	3.49e-07	0.000241	0.000245	1.25e-07	0.000144	0.483	0.813
Sphaerochaeta	0.000484	2.77e-08	6.79e-05	0.000659	9.59e-07	0.0004	0.767	1
uncultured_Clostridiales_bacterium	0.000474	1.29e-07	0.000146	0.000571	6.23e-07	0.000322	0.85	1
Shuttleworthia	0.000462	4.35e-07	0.000269	0.00126	6.87e-06	0.00107	0.585	0.899
Tyzzerella	0.000427	1.69e-07	0.000168	0.000101	2.95e-08	7.02e-05	0.0664	0.609
uncultured_Erysipelotrichaceae_bacterium	0.000422	4.21e-07	0.000265	0.000199	3.44e-08	7.57e-05	0.547	0.862
Erysipelotrichaceae_UCG_009	0.000403	1.4e-07	0.000153	0.000895	4.32e-07	0.000268	0.0998	0.61
uncultured_Firmicutes_bacterium	0.000395	4.11e-08	8.28e-05	0.000616	5.6e-07	0.000305	0.599	0.915
Lachnospiraceae_NK4A136_group	0.000369	1.23e-07	0.000143	0.00121	1.93e-06	0.000567	0.158	0.69
Mogibacterium	0.000355	6.38e-08	0.000103	0.000528	1.03e-07	0.000131	0.343	0.775
uncultured_rumen_bacterium_4C0d_9	0.000343	1.27e-07	0.000146	0.000821	8.39e-07	0.000374	0.261	0.706
Incertae_Sedis	0.000334	8.41e-08	0.000118	0.000401	2.94e-07	0.000221	0.855	1
FD2005	0.000332	2.79e-07	0.000216	0.000244	3.57e-07	0.000244	0.85	1
unclassified_Rikenellaceae	0.000328	5.4e-08	9.49e-05	0.000352	1.21e-07	0.000142	0.917	1
unclassified_Rhodospirillales	0.0003	7.64e-08	0.000113	0.000644	7.67e-07	0.000357	0.48	0.813
Fretibacterium	0.000287	7.37e-08	0.000111	0.00019	8.82e-09	3.83e-05	0.541	0.86
Schwartzia	0.000287	1.32e-07	0.000149	0.000187	1.37e-07	0.000151	0.733	0.993
uncultured_Paenibacillaceae_bacterium	0.000285	2.44e-08	6.37e-05	0.00016	5.09e-08	9.21e-05	0.302	0.75
Pyramidobacter	0.000282	1.08e-08	4.25e-05	0.000691	2.37e-07	0.000199	0.0408	0.609
Flexilinea	0.000248	9.58e-08	0.000126	0.000496	7.07e-07	0.000343	0.613	0.926
unclassified_Oscillospirales	0.000248	1.52e-08	5.03e-05	0.00024	2.45e-08	6.38e-05	0.941	1
Lachnospiraceae_UCG_009	0.000246	8.8e-08	0.000121	0.000346	3.02e-07	0.000224	0.784	1
Roseburia	0.000242	1.8e-07	0.000173	0.000335	3.09e-07	0.000227	0.824	1
Acetitomaculum	0.000241	2.78e-08	6.81e-05	0.00102	7.88e-07	0.000362	0.0323	0.609
Quinella	0.000226	8.32e-08	0.000118	0.000132	9.66e-08	0.000127	0.699	0.981
[Eubacterium]_ventriosum_group	0.000206	1.81e-07	0.000174	0.000338	3.34e-07	0.000236	0.75	1
Desulfobulbus	0.00019	1.18e-08	4.44e-05	0.000172	2.17e-08	6.01e-05	0.868	1
uncultured_prokaryote	0.00018	2.14e-08	5.97e-05	0.000226	1.63e-07	0.000165	0.855	1
Lachnospiraceae_UCG_006	0.000172	2.9e-08	6.95e-05	0.000184	1.25e-08	4.56e-05	0.913	1
unclassified_Mitochondria	0.000171	2.08e-08	5.88e-05	0.000139	2e-09	1.83e-05	0.709	0.981
Prevotellaceae_Ga6A1_group	0.000166	4.43e-08	8.59e-05	0.00024	7.47e-08	0.000112	0.705	0.981
Solobacterium	0.00015	4.74e-08	8.89e-05	0.000332	1.41e-07	0.000153	0.348	0.775
Bifidobacterium	0.000146	1.19e-07	0.000141	0.000153	9.66e-08	0.000127	0.974	1
DNF00809	0.000145	5.97e-09	3.15e-05	0.000276	3.74e-08	7.9e-05	0.115	0.61
Clostridium_sensu_stricto_1	0.000144	4.15e-08	8.31e-05	0.0121	0.000427	0.00843	0.172	0.69
Lachnospiraceae_UCG_002	0.000144	4.23e-08	8.4e-05	3.88e-05	9.02e-09	3.88e-05	0.294	0.75
Elusimicrobium	0.000143	1.48e-08	4.97e-05	0.000768	1.2e-06	0.000447	0.18	0.69
unclassified_Bacteroidia	0.00014	7.96e-08	0.000115	5.58e-05	5.88e-09	3.13e-05	0.592	0.907
Prevotellaceae_YAB2003_group	0.000137	1.85e-08	5.56e-05	0.000117	7.49e-08	0.000112	0.91	1
uncultured_Clostridium_sp.	0.000133	3.44e-08	7.58e-05	8.2e-05	1.46e-08	4.93e-05	0.684	0.978
Prevotella_9	0.000127	8.92e-09	3.86e-05	0.00016	6.69e-09	3.34e-05	0.636	0.939
Olsenella	0.000122	1.48e-08	4.96e-05	0.000721	2.9e-07	0.00022	0.00956	0.438
Lachnoclostridium	0.000122	1.48e-08	4.97e-05	0.000237	6.51e-08	0.000104	0.359	0.775
Lachnospiraceae_UCG_010	0.000122	4.97e-09	2.88e-05	0.000109	1.22e-08	4.51e-05	0.867	1
Escherichia_Shigella	0.000117	5.87e-09	3.13e-05	0.000141	2.42e-08	6.35e-05	0.818	1
Lactobacillus	0.000103	5.8e-09	3.11e-05	1.36e-05	4.46e-10	8.62e-06	0.00745	0.438
Blvii28_wastewater_sludge_group	0.000103	1.28e-08	4.61e-05	2.08e-05	4.62e-10	8.78e-06	0.0728	0.61
unclassified_Gastranaerophilales	0.000101	6.33e-09	3.25e-05	0.000113	2.28e-08	6.16e-05	0.9	1
unclassified_Eggerthellaceae	0.0001	1.02e-08	4.12e-05	0.000126	4.62e-09	2.77e-05	0.709	0.981
Atopobium	9.92e-05	6.97e-09	3.41e-05	0.000104	1.38e-08	4.79e-05	0.944	1
Limosilactobacillus	9.47e-05	3.94e-09	2.56e-05	9.52e-06	5.44e-10	9.52e-06	0.00369	0.422
unclassified_Atopobiaceae	9.24e-05	7.8e-09	3.61e-05	7.96e-05	6.82e-09	3.37e-05	0.857	1
Asteroleplasma	8.94e-05	1.08e-08	4.24e-05	2.28e-05	4.87e-10	9.01e-06	0.12	0.61
uncultured_Lactococcus_sp.	8.31e-05	4.14e-08	8.31e-05	0	0	0	0.364	0.775
Ligilactobacillus	7.6e-05	4.49e-09	2.73e-05	2.93e-05	3.54e-09	2.43e-05	0.227	0.69
Syntrophococcus	7.46e-05	1.41e-08	4.84e-05	0.000251	2.36e-07	0.000198	0.513	0.825
Amnipila	7.21e-05	1.38e-08	4.8e-05	8.96e-06	4.82e-10	8.96e-06	0.223	0.69
unclassified_Hungateiclostridiaceae	7.19e-05	9.35e-09	3.95e-05	3.64e-05	5.07e-09	2.91e-05	0.585	0.899
Phascolarctobacterium	6.77e-05	8.05e-09	3.66e-05	6.84e-06	2.81e-10	6.84e-06	0.0933	0.61
uncultured_rumen_bacterium_4C28d_15	6.59e-05	7.06e-09	3.43e-05	7.06e-05	1.5e-08	4.99e-05	0.949	1
Blautia	5.42e-05	2.56e-09	2.07e-05	1.14e-05	7.8e-10	1.14e-05	0.0639	0.609
Bibersteinia	4.95e-05	9.53e-09	3.98e-05	1.36e-05	5.13e-10	9.25e-06	0.5	0.813
Megasphaera	4.76e-05	3.73e-09	2.49e-05	4.31e-05	5.28e-09	2.97e-05	0.927	1
Petrimonas	4.71e-05	3.4e-09	2.38e-05	4.3e-05	6.93e-10	1.07e-05	0.909	1
uncultured_Acetivibrio_sp.	4.69e-05	1.32e-08	4.69e-05	0.000538	9.05e-07	0.000388	0.236	0.69
unclassified_Izemoplasmatales	4.55e-05	5.3e-09	2.97e-05	0.000356	5.58e-07	0.000305	0.354	0.775
unclassified_p_251_o5	4.54e-05	1.24e-08	4.54e-05	0	0	0	0.364	0.775
Enterorhabdus	4.48e-05	2.53e-09	2.05e-05	6.37e-05	4.38e-09	2.7e-05	0.69	0.978
unclassified_M2PB4_65_termite_group	4.34e-05	1.13e-08	4.34e-05	0	0	0	0.415	0.813
Clostridiales_bacterium_42_27	4.1e-05	1.01e-08	4.1e-05	0.0001	4.1e-08	8.27e-05	0.638	0.94
Sedimentibacter	3.98e-05	1.91e-09	1.78e-05	2.27e-05	7.94e-10	1.15e-05	0.547	0.862
Endomicrobium	3.86e-05	8.92e-09	3.86e-05	1.19e-05	8.49e-10	1.19e-05	0.622	0.932
Mailhella	3.84e-05	4.26e-09	2.67e-05	1.58e-05	1.49e-09	1.58e-05	0.582	0.899
unclassified_Marinifilaceae	3.83e-05	8.79e-09	3.83e-05	4.51e-06	1.22e-10	4.51e-06	0.501	0.813
Proteiniphilum	3.77e-05	1.73e-09	1.7e-05	5.45e-05	4.59e-09	2.76e-05	0.71	0.981
Fusobacterium	3.76e-05	8.43e-10	1.19e-05	3.4e-05	1.08e-09	1.34e-05	0.889	1
Salinivibrio	3.75e-05	1.79e-09	1.73e-05	0	0	0	0.0277	0.609
Lachnospiraceae_UCG_001	3.56e-05	7.6e-09	3.56e-05	1.14e-05	7.8e-10	1.14e-05	0.634	0.939
Bacteroides	3.3e-05	1.06e-09	1.33e-05	6.14e-05	4.4e-09	2.71e-05	0.467	0.813
Acinetobacter	3.07e-05	3.12e-09	2.28e-05	0.000711	2.14e-06	0.000597	0.291	0.749
Sediminispirochaeta	2.88e-05	2.72e-09	2.13e-05	6.2e-05	7.09e-09	3.44e-05	0.541	0.86
unclassified_Firmicutes_bacterium_CAG_822	2.63e-05	4.15e-09	2.63e-05	0	0	0	0.36	0.775
uncultured_Clostridia_bacterium	2.63e-05	2.2e-09	1.92e-05	3.61e-05	2e-09	1.82e-05	0.797	1
unclassified_Neisseriaceae	2.5e-05	1.53e-09	1.6e-05	3.59e-05	5.69e-09	3.08e-05	0.83	1
unclassified_Syntrophomonadaceae	2.38e-05	4.65e-10	8.81e-06	3.44e-05	1.56e-09	1.61e-05	0.676	0.977
UCG_012	2.37e-05	3.38e-09	2.37e-05	0	0	0	0.364	0.775
Family_XIII_UCG_001	2.33e-05	2.09e-10	5.9e-06	2.26e-05	2.4e-09	2e-05	0.976	1
uncultured_Erysipelotrichia_bacterium	2.16e-05	1.3e-09	1.47e-05	0	0	0	0.147	0.678
[Eubacterium]_brachy_group	2.15e-05	1.65e-09	1.66e-05	0	0	0	0.219	0.69
Sutterella	2.12e-05	6.2e-10	1.02e-05	2.98e-05	2.32e-09	1.97e-05	0.787	1
Faecalibacterium	2.1e-05	3.82e-10	7.98e-06	3.67e-05	1.03e-09	1.31e-05	0.349	0.775
Erysipelotrichaceae_UCG_008	2.07e-05	7.56e-10	1.12e-05	4.85e-05	3.77e-09	2.51e-05	0.356	0.775
UCG_007	1.93e-05	2.23e-09	1.93e-05	1.82e-05	2e-09	1.82e-05	0.97	1
unclassified_rumen_bacterium_YS2	1.92e-05	9.69e-10	1.27e-05	0	0	0	0.131	0.625
Alysiella	1.91e-05	2.2e-09	1.91e-05	0	0	0	0.364	0.775
unclassified_Halomonadaceae	1.89e-05	9.41e-10	1.25e-05	0	0	0	0.129	0.623
unclassified_WCHB1_41	1.8e-05	1.04e-09	1.32e-05	0	0	0	0.185	0.69
Suttonella	1.68e-05	5.3e-10	9.4e-06	1.59e-05	1.08e-09	1.34e-05	0.963	1
unclassified_Enterobacteriaceae	1.67e-05	1.68e-09	1.67e-05	0.000116	4.87e-08	9.01e-05	0.314	0.769
[Eubacterium]_saphenum_group	1.67e-05	1.68e-09	1.67e-05	1.36e-05	4.45e-10	8.61e-06	0.904	1
Candidatus_Soleaferrea	1.45e-05	1.25e-09	1.45e-05	0	0	0	0.364	0.775
unclassified_Peptococcaceae	1.44e-05	2.47e-10	6.42e-06	2.73e-05	1.56e-09	1.61e-05	0.576	0.894
Ignatzschineria	1.41e-05	5.72e-10	9.77e-06	0	0	0	0.158	0.69
Anaerofustis	1.4e-05	2.35e-10	6.26e-06	2.07e-05	5.84e-10	9.86e-06	0.678	0.977
Romboutsia	1.4e-05	1.17e-09	1.4e-05	7.14e-06	3.06e-10	7.14e-06	0.762	1
Paraprevotella	1.39e-05	2.33e-10	6.24e-06	4.76e-06	1.36e-10	4.76e-06	0.274	0.727
Serratia	1.33e-05	1.06e-09	1.33e-05	2.8e-05	1.98e-09	1.82e-05	0.628	0.934
Saccharopolyspora	1.2e-05	1.99e-10	5.76e-06	4.48e-06	1.21e-10	4.48e-06	0.283	0.737
Tissierella	1.19e-05	3.61e-10	7.76e-06	0	0	0	0.0294	0.609
Parabacteroides	1.19e-05	8.45e-10	1.19e-05	6.88e-06	2.84e-10	6.88e-06	0.503	0.813
Mannheimia	1.18e-05	3.54e-10	7.69e-06	1.9e-05	2.17e-09	1.9e-05	0.805	1
Lachnospiraceae_NK4B4_group	1.17e-05	8.24e-10	1.17e-05	0	0	0	0.0294	0.609
Moraxella	1.17e-05	1.16e-10	4.39e-06	0	0	0	0.0294	0.609
horsej_a03	1.17e-05	3.48e-10	7.61e-06	4.76e-06	1.36e-10	4.76e-06	0.283	0.737
Bacillus	1.17e-05	3.48e-10	7.61e-06	1.35e-05	4.4e-10	8.56e-06	0.907	1
Erysipelotrichaceae_UCG_002	1.16e-05	8.11e-10	1.16e-05	0	0	0	0.0294	0.609
Brevibacillus	1.15e-05	3.46e-10	7.59e-06	3.19e-05	3.68e-09	2.48e-05	0.556	0.872
Pseudomonas	1.14e-05	3.24e-10	7.34e-06	8.41e-05	8e-09	3.65e-05	0.0458	0.609
unclassified_Enterobacterales	1.14e-05	3.24e-10	7.34e-06	6.09e-05	1.56e-08	5.09e-05	0.451	0.813
unclassified_Longimicrobiaceae	9.57e-06	2.2e-10	6.05e-06	0	0	0	0.0595	0.609
unclassified_Bacilli	9.51e-06	2.98e-10	7.04e-06	9.26e-06	2.06e-10	5.86e-06	1	1
hoa5_07d05_gut_group	9.49e-06	5.41e-10	9.49e-06	0	0	0	0.0595	0.609
unclassified_Micrococcaceae	9.49e-06	5.41e-10	9.49e-06	4.48e-06	1.21e-10	4.48e-06	0.448	0.813
Psychrobacter	9.47e-06	2.15e-10	5.99e-06	0.000584	1.65e-06	0.000524	0.309	0.762
Streptomyces	9.43e-06	2.14e-10	5.97e-06	0	0	0	0.0595	0.609
unclassified_Erysipelatoclostridiaceae	9.43e-06	2.14e-10	5.97e-06	7.14e-06	3.06e-10	7.14e-06	0.723	0.991
Turicibacter	9.37e-06	5.27e-10	9.37e-06	1.36e-05	2.22e-10	6.09e-06	0.792	1
Paenochrobactrum	9.3e-06	5.19e-10	9.3e-06	0	0	0	0.0595	0.609
Sharpea	9.3e-06	5.19e-10	9.3e-06	2.06e-05	1.46e-09	1.56e-05	0.65	0.951
Collinsella	9.3e-06	5.19e-10	9.3e-06	9.17e-06	5.05e-10	9.17e-06	1	1
Comamonas	9.21e-06	2.04e-10	5.83e-06	0.000121	6.6e-08	0.000105	0.327	0.775
Curtobacterium	9.17e-06	2.02e-10	5.8e-06	0	0	0	0.0595	0.609
Corynebacterium	9.07e-06	1.98e-10	5.74e-06	9.85e-05	3.8e-08	7.96e-05	0.299	0.75
Sphingobium	8.84e-06	4.69e-10	8.84e-06	0	0	0	0.0595	0.609
[Eubacterium]_hallii_group	7.23e-06	3.14e-10	7.23e-06	9.17e-06	5.05e-10	9.17e-06	1	1
unclassified_Hydrogenoanaerobacterium	7.23e-06	3.14e-10	7.23e-06	7.14e-06	3.06e-10	7.14e-06	1	1
Veillonella	7.18e-06	3.09e-10	7.18e-06	0	0	0	0.12	0.61
unclassified_Sphingomonadaceae	7.18e-06	3.09e-10	7.18e-06	0	0	0	0.12	0.61
Microbacterium	7.12e-06	3.04e-10	7.12e-06	0	0	0	0.12	0.61
uncultured_Muribaculaceae_bacterium	7.12e-06	3.04e-10	7.12e-06	0	0	0	0.12	0.61
Flavisolibacter	7.03e-06	2.97e-10	7.03e-06	0	0	0	0.12	0.61
Glutamicibacter	7.03e-06	2.97e-10	7.03e-06	0	0	0	0.12	0.61
Pajaroellobacter	7.03e-06	2.97e-10	7.03e-06	0	0	0	0.12	0.61
unclassified_Holosporaceae	7.03e-06	2.97e-10	7.03e-06	0	0	0	0.12	0.61
Chromohalobacter	6.98e-06	2.92e-10	6.98e-06	0	0	0	0.12	0.61
Pantoea	6.98e-06	2.92e-10	6.98e-06	0	0	0	0.12	0.61
Prauserella	6.98e-06	2.92e-10	6.98e-06	0	0	0	0.12	0.61
[Eubacterium]_oxidoreducens_group	6.98e-06	2.92e-10	6.98e-06	0	0	0	0.12	0.61
unclassified_Actinobacteriota	6.98e-06	2.92e-10	6.98e-06	0	0	0	0.12	0.61
unclassified_Eubacteriales	6.98e-06	2.92e-10	6.98e-06	0	0	0	0.12	0.61
unclassified_Nitrosomonadaceae	6.98e-06	2.92e-10	6.98e-06	0	0	0	0.12	0.61
unclassified_Coriobacteriales_Incertae_Sedis	6.98e-06	2.92e-10	6.98e-06	1.61e-05	7.72e-10	1.13e-05	0.61	0.926
[Eubacterium]_xylanophilum_group	6.63e-06	2.64e-10	6.63e-06	0	0	0	0.12	0.61
Desulfitibacter	4.82e-06	1.39e-10	4.82e-06	0	0	0	0.244	0.69
unclassified_Spirochaetaceae	4.82e-06	1.39e-10	4.82e-06	3.81e-05	8.7e-09	3.81e-05	0.51	0.823
unclassified_Desulfovibrionaceae	4.8e-06	5.53e-11	3.04e-06	9.04e-06	4.9e-10	9.04e-06	0.688	0.978
Kandleria	4.78e-06	1.37e-10	4.78e-06	0	0	0	0.244	0.69
unclassified_Gemmatimonadaceae	4.78e-06	1.37e-10	4.78e-06	0	0	0	0.244	0.69
unclassified_Saccharimonadales	4.78e-06	1.37e-10	4.78e-06	2.05e-05	1.48e-09	1.57e-05	0.453	0.813
p_1088_a5_gut_group	4.78e-06	1.37e-10	4.78e-06	1.36e-05	4.42e-10	8.58e-06	0.492	0.813
Sphingomonas	4.75e-06	1.35e-10	4.75e-06	3.67e-05	9.73e-10	1.27e-05	0.0172	0.491
Levilactobacillus	4.75e-06	1.35e-10	4.75e-06	0	0	0	0.244	0.69
Myroides	4.75e-06	1.35e-10	4.75e-06	0	0	0	0.244	0.69
Nevskia	4.75e-06	1.35e-10	4.75e-06	0	0	0	0.244	0.69
Oscillibacter	4.75e-06	1.35e-10	4.75e-06	0	0	0	0.244	0.69
Syntrophorhabdus	4.75e-06	1.35e-10	4.75e-06	0	0	0	0.244	0.69
Trichococcus	4.75e-06	1.35e-10	4.75e-06	0	0	0	0.244	0.69
Youngiibacter	4.75e-06	1.35e-10	4.75e-06	0	0	0	0.244	0.69
unclassified_Methyloligellaceae	4.75e-06	1.35e-10	4.75e-06	0	0	0	0.244	0.69
unclassified_Microbacteriaceae	4.75e-06	1.35e-10	4.75e-06	0	0	0	0.244	0.69
unclassified_Oxalobacteraceae	4.75e-06	1.35e-10	4.75e-06	0	0	0	0.244	0.69
unclassified_Verrucomicrobiota	4.75e-06	1.35e-10	4.75e-06	0	0	0	0.244	0.69
Caviibacter	4.75e-06	1.35e-10	4.75e-06	4.59e-06	1.26e-10	4.59e-06	1	1
Allorhizobium_Neorhizobium_Pararhizobium_Rhizobium	4.69e-06	1.32e-10	4.69e-06	7.92e-05	1.2e-08	4.48e-05	0.0894	0.61
Sphingobacterium	4.69e-06	1.32e-10	4.69e-06	0.000107	3.09e-08	7.18e-05	0.17	0.69
Caldicoprobacter	4.69e-06	1.32e-10	4.69e-06	0	0	0	0.244	0.69
Flavitalea	4.69e-06	1.32e-10	4.69e-06	0	0	0	0.244	0.69
unclassified_A4b	4.69e-06	1.32e-10	4.69e-06	0	0	0	0.244	0.69
unclassified_vadinBE97	4.69e-06	1.32e-10	4.69e-06	0	0	0	0.244	0.69
uncultured_Bacteroidales_bacterium	4.69e-06	1.32e-10	4.69e-06	0	0	0	0.244	0.69
unclassified_Vicinamibacterales	4.69e-06	1.32e-10	4.69e-06	1.34e-05	1.08e-09	1.34e-05	0.654	0.954
unclassified_Rhizobiaceae	4.69e-06	1.32e-10	4.69e-06	9.12e-06	4.99e-10	9.12e-06	0.688	0.978
Pseudoramibacter	4.65e-06	1.3e-10	4.65e-06	0.00013	2.5e-08	6.45e-05	0.0466	0.609
unclassified_Candidatus_Sonnebornia_yantaiensis	4.65e-06	1.3e-10	4.65e-06	0	0	0	0.244	0.69
unclassified_EPR3968_O8a_Bc78	4.65e-06	1.3e-10	4.65e-06	0	0	0	0.244	0.69
unclassified_Microtrichales	4.65e-06	1.3e-10	4.65e-06	0	0	0	0.244	0.69
unclassified_Terasakiellaceae	4.65e-06	1.3e-10	4.65e-06	0	0	0	0.244	0.69
unclassified_Lactobacillaceae	4.65e-06	1.3e-10	4.65e-06	1.81e-05	1.42e-09	1.54e-05	0.531	0.85
Neisseria	4.65e-06	1.3e-10	4.65e-06	4.51e-06	1.22e-10	4.51e-06	1	1
Parasutterella	4.65e-06	1.3e-10	4.65e-06	4.56e-06	1.25e-10	4.56e-06	1	1
Caproiciproducens	4.42e-06	1.17e-10	4.42e-06	0	0	0	0.244	0.69
Helicobacter	4.42e-06	1.17e-10	4.42e-06	0	0	0	0.244	0.69
Kurthia	4.42e-06	1.17e-10	4.42e-06	0	0	0	0.244	0.69
Parvimonas	4.42e-06	1.17e-10	4.42e-06	0	0	0	0.244	0.69
Campylobacter	4.42e-06	1.17e-10	4.42e-06	2.3e-05	1.33e-09	1.49e-05	0.257	0.7
Syntrophomonas	4.42e-06	1.17e-10	4.42e-06	4.56e-06	1.25e-10	4.56e-06	1	1
Brevundimonas	2.41e-06	3.48e-11	2.41e-06	5.91e-05	5.96e-09	3.15e-05	0.0662	0.609
unclassified_Proteinivoracales	2.41e-06	3.48e-11	2.41e-06	6.84e-06	2.81e-10	6.84e-06	0.625	0.933
unclassified_Coriobacteriales	2.39e-06	3.43e-11	2.39e-06	2.95e-05	6.82e-10	1.07e-05	0.0132	0.457
Slackia	2.39e-06	3.43e-11	2.39e-06	0	0	0	0.494	0.813
uncultured_Clostridiaceae_bacterium	2.39e-06	3.43e-11	2.39e-06	0	0	0	0.494	0.813
Syntrophaceticus	2.37e-06	3.38e-11	2.37e-06	9.04e-06	4.9e-10	9.04e-06	0.375	0.796
Peptostreptococcus	2.33e-06	3.24e-11	2.33e-06	0	0	0	0.494	0.813
Peptococcus	2.21e-06	2.93e-11	2.21e-06	0	0	0	0.494	0.813
Tepidimicrobium	2.21e-06	2.93e-11	2.21e-06	2.29e-06	3.15e-11	2.29e-06	1	1
Devosia	0	0	0	4.81e-05	3.72e-09	2.49e-05	0.0485	0.609
Luteimonas	0	0	0	2.49e-05	1.05e-09	1.32e-05	0.0546	0.609
Actinotalea	0	0	0	1.12e-05	7.53e-10	1.12e-05	0.0626	0.609
Amylolactobacillus	0	0	0	1.14e-05	7.8e-10	1.14e-05	0.0626	0.609
Cereibacter	0	0	0	1.12e-05	7.53e-10	1.12e-05	0.0626	0.609
Coriobacteriaceae_UCG_003	0	0	0	1.13e-05	7.65e-10	1.13e-05	0.0626	0.609
Lachnospiraceae_FCS020_group	0	0	0	1.12e-05	7.53e-10	1.12e-05	0.0626	0.609
Paracoccus	0	0	0	1.17e-05	3.52e-10	7.66e-06	0.0626	0.609
unclassified_Candidatus_Saccharibacteria_bacterium_UB2523	0	0	0	1.13e-05	7.65e-10	1.13e-05	0.0626	0.609
unclassified_Xanthobacteraceae	0	0	0	1.15e-05	3.3e-10	7.42e-06	0.0626	0.609
unclassified_Comamonadaceae	0	0	0	6.56e-05	8.61e-09	3.79e-05	0.0752	0.61
Massilia	0	0	0	3.63e-05	2.89e-09	2.19e-05	0.0902	0.61
unclassified_Gaiellales	0	0	0	2.28e-05	1.24e-09	1.44e-05	0.103	0.61
Erysipelotrichaceae_UCG_006	0	0	0	0.000212	1.09e-07	0.000135	0.108	0.61
Ochrobactrum	0	0	0	3.85e-05	3.74e-09	2.5e-05	0.117	0.61
Blastococcus	0	0	0	9.17e-06	5.05e-10	9.17e-06	0.125	0.61
Brevinema	0	0	0	9.17e-06	5.05e-10	9.17e-06	0.125	0.61
Holdemanella	0	0	0	8.96e-06	4.82e-10	8.96e-06	0.125	0.61
Tannerella	0	0	0	9.1e-06	1.25e-10	4.57e-06	0.125	0.61
unclassified_D05_2	0	0	0	9.52e-06	5.44e-10	9.52e-06	0.125	0.61
unclassified_Dysgonomonadaceae	0	0	0	9.07e-06	1.97e-10	5.73e-06	0.125	0.61
unclassified_Gammaproteobacteria	0	0	0	9.17e-06	5.05e-10	9.17e-06	0.125	0.61
unclassified_Limnochordia	0	0	0	8.96e-06	4.82e-10	8.96e-06	0.125	0.61
Erysipelotrichaceae_UCG_007	0	0	0	6.81e-05	1.23e-08	4.52e-05	0.133	0.629
unclassified_Yersiniaceae	0	0	0	1.35e-05	5.1e-10	9.22e-06	0.144	0.673
TM7a	0	0	0	2.05e-05	1.18e-09	1.4e-05	0.149	0.684
Allobaculum	0	0	0	1.36e-05	5.22e-10	9.32e-06	0.152	0.688
Stenotrophomonas	0	0	0	7.94e-05	1.88e-08	5.6e-05	0.169	0.69
Staphylococcus	0	0	0	1.6e-05	7.81e-10	1.14e-05	0.175	0.69
unclassified_Weeksellaceae	0	0	0	1.83e-05	1.1e-09	1.35e-05	0.194	0.69
Pseudoscardovia	0	0	0	9.82e-05	3.33e-08	7.45e-05	0.21	0.69
UCG_003	0	0	0	0.000208	1.49e-07	0.000157	0.21	0.69
Flavobacterium	0	0	0	2.05e-05	1.48e-09	1.57e-05	0.214	0.69
unclassified_Alcaligenaceae	0	0	0	2.72e-05	2.94e-09	2.21e-05	0.246	0.69
Aerococcus	0	0	0	6.84e-06	2.81e-10	6.84e-06	0.25	0.69
Gilliamella	0	0	0	6.72e-06	2.71e-10	6.72e-06	0.25	0.69
Latilactobacillus	0	0	0	6.84e-06	2.81e-10	6.84e-06	0.25	0.69
Rheinheimera	0	0	0	7.14e-06	3.06e-10	7.14e-06	0.25	0.69
Z20	0	0	0	6.76e-06	2.74e-10	6.76e-06	0.25	0.69
[Eubacterium]_eligens_group	0	0	0	6.88e-06	2.84e-10	6.88e-06	0.25	0.69
unclassified_Anaerolineae	0	0	0	6.72e-06	2.71e-10	6.72e-06	0.25	0.69
unclassified_Balneolaceae	0	0	0	6.72e-06	2.71e-10	6.72e-06	0.25	0.69
unclassified_Negativicutes	0	0	0	7.14e-06	3.06e-10	7.14e-06	0.25	0.69
uncultured_compost_bacterium	0	0	0	6.76e-06	2.74e-10	6.76e-06	0.25	0.69
Alphaproteobacteria_bacterium_canine_oral_taxon_081	0	0	0	1.58e-05	1.06e-09	1.33e-05	0.262	0.706
unclassified_Rhodobacteraceae	0	0	0	0.000112	5.5e-08	9.58e-05	0.277	0.729
Acidaminococcus	0	0	0	0.000104	5.83e-08	9.86e-05	0.332	0.775
Chryseobacterium	0	0	0	8.2e-05	3.78e-08	7.94e-05	0.344	0.775
Albirhodobacter	0	0	0	2.74e-05	4.49e-09	2.74e-05	0.364	0.775
Enterobacter	0	0	0	4.33e-05	1.13e-08	4.33e-05	0.364	0.775
Gemmobacter	0	0	0	2.05e-05	2.53e-09	2.05e-05	0.364	0.775
Kocuria	0	0	0	3.19e-05	6.11e-09	3.19e-05	0.364	0.775
M2PT2_76_termite_group	0	0	0	2.7e-05	4.38e-09	2.7e-05	0.364	0.775
Mitsuokella	0	0	0	4.29e-05	1.11e-08	4.29e-05	0.364	0.775
unclassified_Hydrogenispora	0	0	0	2.05e-05	2.53e-09	2.05e-05	0.364	0.775
uncultured_rumen_bacterium_5C0d_12	0	0	0	0.000106	6.76e-08	0.000106	0.364	0.775
Carnobacterium	0	0	0	5.02e-05	1.51e-08	5.02e-05	0.415	0.813
[Bacteroides]_pectinophilus_group	0	0	0	6.08e-05	2.22e-08	6.08e-05	0.415	0.813
unclassified_Pseudonocardiaceae	0	0	0	1.34e-05	1.08e-09	1.34e-05	0.415	0.813
Acidibacter	0	0	0	4.59e-06	1.26e-10	4.59e-06	0.5	0.813
Akkermansia	0	0	0	4.48e-06	1.21e-10	4.48e-06	0.5	0.813
Algoriphagus	0	0	0	4.51e-06	1.22e-10	4.51e-06	0.5	0.813
Alloscardovia	0	0	0	4.76e-06	1.36e-10	4.76e-06	0.5	0.813
Arcticibacter	0	0	0	4.48e-06	1.21e-10	4.48e-06	0.5	0.813
Arsenicicoccus	0	0	0	4.56e-06	1.25e-10	4.56e-06	0.5	0.813
Brachybacterium	0	0	0	4.51e-06	1.22e-10	4.51e-06	0.5	0.813
Bryobacter	0	0	0	4.48e-06	1.21e-10	4.48e-06	0.5	0.813
Candidatus_Solibacter	0	0	0	4.48e-06	1.21e-10	4.48e-06	0.5	0.813
Cellvibrio	0	0	0	4.56e-06	1.25e-10	4.56e-06	0.5	0.813
Chishuiella	0	0	0	4.48e-06	1.21e-10	4.48e-06	0.5	0.813
Dongia	0	0	0	4.48e-06	1.21e-10	4.48e-06	0.5	0.813
Dyadobacter	0	0	0	4.48e-06	1.21e-10	4.48e-06	0.5	0.813
Ferritrophicum	0	0	0	4.48e-06	1.21e-10	4.48e-06	0.5	0.813
Gemmatimonas	0	0	0	4.59e-06	1.26e-10	4.59e-06	0.5	0.813
HN_HF0106	0	0	0	4.76e-06	1.36e-10	4.76e-06	0.5	0.813
Haloplasma	0	0	0	4.48e-06	1.21e-10	4.48e-06	0.5	0.813
Jeotgalicoccus	0	0	0	4.48e-06	1.21e-10	4.48e-06	0.5	0.813
Lachnospira	0	0	0	4.76e-06	1.36e-10	4.76e-06	0.5	0.813
Leuconostoc	0	0	0	4.56e-06	1.25e-10	4.56e-06	0.5	0.813
Luteolibacter	0	0	0	4.59e-06	1.26e-10	4.59e-06	0.5	0.813
MND1	0	0	0	4.76e-06	1.36e-10	4.76e-06	0.5	0.813
Methanobacterium	0	0	0	4.52e-06	1.22e-10	4.52e-06	0.5	0.813
Methylobacterium_Methylorubrum	0	0	0	4.48e-06	1.21e-10	4.48e-06	0.5	0.813
Methyloversatilis	0	0	0	4.76e-06	1.36e-10	4.76e-06	0.5	0.813
OLB13	0	0	0	4.48e-06	1.21e-10	4.48e-06	0.5	0.813
Pseudoxanthomonas	0	0	0	4.51e-06	1.22e-10	4.51e-06	0.5	0.813
Rhodanobacter	0	0	0	4.48e-06	1.21e-10	4.48e-06	0.5	0.813
Rhodoferax	0	0	0	4.76e-06	1.36e-10	4.76e-06	0.5	0.813
Roseomonas	0	0	0	4.48e-06	1.21e-10	4.48e-06	0.5	0.813
Solibacillus	0	0	0	4.56e-06	1.25e-10	4.56e-06	0.5	0.813
Sphingobacterium_sp.	0	0	0	4.56e-06	1.25e-10	4.56e-06	0.5	0.813
Subdoligranulum	0	0	0	4.48e-06	1.21e-10	4.48e-06	0.5	0.813
Verticiella	0	0	0	4.56e-06	1.25e-10	4.56e-06	0.5	0.813
Weissella	0	0	0	4.48e-06	1.21e-10	4.48e-06	0.5	0.813
unclassified_Acidaminococcaceae	0	0	0	4.52e-06	1.22e-10	4.52e-06	0.5	0.813
unclassified_Bacillaceae	0	0	0	4.48e-06	1.21e-10	4.48e-06	0.5	0.813
unclassified_Bacillales	0	0	0	4.56e-06	1.25e-10	4.56e-06	0.5	0.813
unclassified_Bacteroidales_UCG_001	0	0	0	4.56e-06	1.25e-10	4.56e-06	0.5	0.813
unclassified_Carnobacteriaceae	0	0	0	4.48e-06	1.21e-10	4.48e-06	0.5	0.813
unclassified_Flavobacteriaceae	0	0	0	4.48e-06	1.21e-10	4.48e-06	0.5	0.813
unclassified_Pasteurellaceae	0	0	0	4.48e-06	1.21e-10	4.48e-06	0.5	0.813
unclassified_Synergistaceae	0	0	0	4.51e-06	1.22e-10	4.51e-06	0.5	0.813
unclassified_Vicinamibacteraceae	0	0	0	4.51e-06	1.22e-10	4.51e-06	0.5	0.813
unclassified_candidate_division_TM6_bacterium_GW2011_GWF2_37_49	0	0	0	4.59e-06	1.26e-10	4.59e-06	0.5	0.813
uncultured_Sporanaerobacter_sp.	0	0	0	4.59e-06	1.26e-10	4.59e-06	0.5	0.813
Acidocella	0	0	0	0	0	0	1	1
Acidovorax	0	0	0	0	0	0	1	1
Aeromonas	0	0	0	0	0	0	1	1
Alcaligenes	0	0	0	0	0	0	1	1
Alistipes	0	0	0	0	0	0	1	1
Anaerocella	0	0	0	2.24e-06	3.01e-11	2.24e-06	1	1
Anaerotruncus	0	0	0	0	0	0	1	1
Bergeyella	0	0	0	0	0	0	1	1
Bordetella	0	0	0	0	0	0	1	1
Bradyrhizobium	0	0	0	0	0	0	1	1
Catenisphaera	0	0	0	0	0	0	1	1
Cloacibacterium	0	0	0	0	0	0	1	1
Denitrobacterium	0	0	0	0	0	0	1	1
Enterococcus	0	0	0	0	0	0	1	1
Filifactor	0	0	0	0	0	0	1	1
GCA_900066575	0	0	0	0	0	0	1	1
Halomonas	0	0	0	0	0	0	1	1
Hydrogenophaga	0	0	0	0	0	0	1	1
Idiomarina	0	0	0	0	0	0	1	1
Limnobacter	0	0	0	0	0	0	1	1
Methanobrevibacter	0	0	0	0	0	0	1	1
Methylobacillus	0	0	0	0	0	0	1	1
NED5E9	0	0	0	0	0	0	1	1
Novosphingobium	0	0	0	0	0	0	1	1
Paludicola	0	0	0	0	0	0	1	1
Parviterribacter	0	0	0	0	0	0	1	1
Peptoanaerobacter	0	0	0	0	0	0	1	1
Porphyromonas	0	0	0	0	0	0	1	1
RB41	0	0	0	0	0	0	1	1
Ruminiclostridium	0	0	0	0	0	0	1	1
SM1A02	0	0	0	2.26e-06	3.06e-11	2.26e-06	1	1
Shewanella	0	0	0	0	0	0	1	1
Subgroup_10	0	0	0	0	0	0	1	1
unclassified_67_14	0	0	0	0	0	0	1	1
unclassified_Absconditabacteriales__SR1	0	0	0	0	0	0	1	1
unclassified_Acidimicrobiia	0	0	0	0	0	0	1	1
unclassified_Actinomycetaceae	0	0	0	2.28e-06	3.12e-11	2.28e-06	1	1
unclassified_Alphaproteobacteria	0	0	0	2.26e-06	3.06e-11	2.26e-06	1	1
unclassified_Beijerinckiaceae	0	0	0	0	0	0	1	1
unclassified_Caloramatoraceae	0	0	0	0	0	0	1	1
unclassified_Chitinophagaceae	0	0	0	0	0	0	1	1
unclassified_Cyanobacteriales	0	0	0	0	0	0	1	1
unclassified_Erysipelotrichales	0	0	0	0	0	0	1	1
unclassified_Fibrobacteraceae	0	0	0	0	0	0	1	1
unclassified_Intrasporangiaceae	0	0	0	0	0	0	1	1
unclassified_KF_JG30_B3	0	0	0	0	0	0	1	1
unclassified_LWQ8	0	0	0	0	0	0	1	1
unclassified_Paracaedibacteraceae	0	0	0	0	0	0	1	1
unclassified_Pedosphaeraceae	0	0	0	0	0	0	1	1
unclassified_Proteobacteria	0	0	0	0	0	0	1	1
unclassified_SM2D12	0	0	0	0	0	0	1	1
unclassified_TRA3_20	0	0	0	0	0	0	1	1
unclassified_WD2101_soil_group	0	0	0	0	0	0	1	1
unclassified_p_2534_18B5_gut_group	0	0	0	0	0	0	1	1
uncultured_Acidimicrobiia_bacterium	0	0	0	0	0	0	1	1
uncultured_Acidobacteria_bacterium	0	0	0	0	0	0	1	1
uncultured_Alphaproteobacteria_bacterium	0	0	0	0	0	0	1	1
uncultured_Lachnospiraceae_bacterium	0	0	0	0	0	0	1	1
uncultured_forest_soil_bacterium	0	0	0	0	0	0	1	1
