# Supplementary material for: Responses of rumen microorganisms and metabolites to different roughage of domesticated Tibetan sheep
Source: Front Microbiol. 2023 Aug 17;14:1247609. doi: 10.3389/fmicb.2023.1247609 (PMC10469951; doi:10.3389/fmicb.2023.1247609)
Supplement: Supplementary file 1 [file Data_Sheet_1.zip › Table S4.XLSX]

## Sheet: TW_vs_TS.KEGG_diff_anno
Table S4. The DAMs were identified
#ID	name	TW3	TW2	TW1	TW6	TW5	TW4	TS6	TS5	TS4	TS3	TS2	TS1	TW_Mean	TS_Mean	Fold_change	log2FC	Pvalue	VIP	regulated	KEGG_pathway_annotation
neg_10147	Cobalt-precorrin 7	44.3555	55.9099	72.3675	110.889	56.1384	32.8053	11.0736	12.5772	51.9161	9.79733	26.595	5.25881	62.0776	19.5363	0.314708	-1.66791	0.0113915	2.01112	down	--
neg_10228	PGP(a-13:0/a-21:0)	26.6689	7.6096	12.1905	17.3069	12.7762	20.9493	2.8021	9.87951	9.94181	15.4105	4.36175	4.42611	16.2502	7.80363	0.480216	-1.05824	0.0355365	1.61324	down	--
neg_10447	Abiraterone	528.596	237.561	537.664	120.124	784.578	870.855	1130.4	1713.52	828.234	833.261	416.2	1227.86	513.23	1024.91	1.99699	0.997824	0.0431834	1.61196	up	--
neg_10533	N-Palmitoyl Threonine	32.0939	15.3906	17.9509	8.14544	15.6627	19.4689	31.5331	56.8595	24.8178	23.9359	34.0648	34.5448	18.1187	34.2926	1.89266	0.920416	0.0226226	1.77639	up	--
neg_10616	Tanacetol B	232.205	137.426	261.26	243.639	170.397	310.131	275.88	289.314	471.334	313.035	263.457	309.174	225.843	320.366	1.41853	0.504401	0.0419358	1.66673	up	--
neg_10777	3,4-Dimethylcyclohexanol	305.365	127.852	198.127	102.656	176.727	343.387	86.5906	168.631	66.3053	69.6031	151.822	61.0155	209.019	100.661	0.481589	-1.05413	0.0413452	1.61476	down	--
neg_11054	MG(0:0/22:0/0:0)	6689.63	3453.03	4276.71	3655.45	4552.1	3418.9	1317.01	2455.57	1941.28	1661.07	1677.15	3252.93	4340.97	2050.84	0.472437	-1.08181	0.00439285	2.17103	down	--
neg_11086	PA(P-16:0/20:3(8Z,11Z,14Z)-2OH(5,6))	1316.56	899.492	1317.3	955.263	1375.07	1550.42	615.722	771.3	1019.68	648.133	627.85	915.889	1235.69	766.429	0.620246	-0.689088	0.0047332	2.09956	down	--
neg_11185	LysoPC(20:4(5Z,8Z,11Z,14Z)/0:0)	16690.8	11722.5	9591.75	20093.2	19498.6	17113.1	9046.14	11336.9	10329.5	14868.5	7810.03	7688.41	15785	10179.9	0.64491	-0.632831	0.0243961	1.79679	down	--
neg_11246	Betaxolol	111.734	160.529	67.4877	101.041	133.979	150.806	56.9714	36.3875	103.788	88.7197	71.4553	81.9426	120.93	73.2107	0.6054	-0.72404	0.0216154	1.80286	down	--
neg_11274	Deoxycholyltyrosine	150.964	0.95938	8.88821	20.614	8.27794e-11	12.5711	337.319	103.98	80.9528	67.2112	206.088	239.783	32.3327	172.556	5.33687	2.41599	0.0231713	1.84922	up	--
neg_1131	Aminoethanol phosphate	51.3337	50.2613	27.0325	55.7672	35.9955	72.2421	89.345	64.5932	57.5373	86.5886	78.047	50.7894	48.7721	71.1501	1.45883	0.544811	0.0342986	1.80336	up	--
neg_11351	4-Hydroxydecanedioylcarnitine	303.925	253.111	176.495	320.861	264.606	262.493	70.0998	113.802	74.7824	84.8459	270.12	268.863	263.582	147.085	0.558026	-0.841596	0.03158	1.88603	down	--
neg_11478	Palmitoyl 3-carbacyclic Phosphatidic Acid	19.2269	8.15215	8.27794e-11	23.7306	21.7599	9.04893	15.863	89.0731	23.7436	67.3597	66.3137	23.024	13.6531	47.5628	3.48367	1.80061	0.0407323	1.70523	up	--
neg_11483	veratrine	656.939	251.146	138.976	308.81	419.925	330.876	300.75	178.742	158.779	82.5634	46.2883	189.357	351.112	159.413	0.454024	-1.13916	0.0472892	1.6245	down	--
neg_11702	Ganoderiol D	16228	6488.59	7572.62	15539.5	12773.3	19287.2	16687.1	16211.1	25745.1	14092.7	30799.8	29819.6	12981.5	22225.9	1.71212	0.77578	0.0334623	1.61402	up	--
neg_11774	N-Linoleoyl Histidine	12494.7	8668.8	10743.5	1700.03	5606.07	17599.8	45252.5	18162.1	36280.6	18638.5	16559.1	23341.7	9468.8	26372.4	2.78519	1.47778	0.0148491	2.05133	up	--
neg_1184	Glycine, L-gamma-glutamyl-2-(1-methyl-4-(nitrosothio)-4-piperidinyl)glycyl-	2974.38	2145.23	1555.21	2052.92	2623.86	1924.65	1343.21	1249.86	1738.81	1693.87	1513.14	1676.39	2212.71	1535.88	0.694118	-0.526746	0.020821	1.90357	down	--
neg_11875	QUINACAINOL	505.448	675.906	294.622	561.242	583.592	612.867	376.497	322.153	438.185	321.732	321.259	450.661	538.946	371.748	0.689768	-0.535817	0.0259299	1.88972	down	--
neg_11915	Lotusine	2.25699	9.72589	8.27794e-11	8.27794e-11	8.27794e-11	14.6319	8.27794e-11	24.512	19.0697	16.2976	26.8902	8.39769	4.4358	15.8612	3.57572	1.83824	0.0455909	1.61642	up	--
neg_11940	Descladinose roxithromycin	465.538	274.219	696.573	141.242	312.045	584.706	103.285	104.517	251.815	33.9706	76.38	51.746	412.387	103.619	0.251266	-1.99271	0.0130657	1.91802	down	--
neg_12165	Cyclolinopeptide A	1387.26	1099.94	978.172	445.031	440.428	1359.17	35.1523	232.452	279.781	122.243	558.352	548.372	951.665	296.059	0.311096	-1.68457	0.0107716	1.96356	down	--
neg_12207	10-Hydroxymyristic acid methyl ester	1296.93	382.516	905.134	422.885	445.238	449.52	249.206	300.027	249.654	249.485	219.618	280.028	650.37	258.003	0.396702	-1.33387	0.0487873	1.65968	down	--
neg_12539	Docosa-2,4,6,8-tetraenoic acid	538.399	453.686	709.266	732.519	841.592	694.465	390.559	568.5	404.035	443.417	507.739	526.595	661.655	473.474	0.715591	-0.482793	0.0210118	1.96465	down	--
neg_12562	Digoxigenin	245.393	105.567	132.675	93.1919	178.625	69.81	198.622	235.004	257.132	240.773	272.874	389.61	137.544	265.669	1.93153	0.949741	0.00670943	1.93013	up	--
neg_12593	1-(11Z-docosenoyl)-glycero-3-phosphate	7213.3	7279.71	1980.59	69541.7	8621.02	38705.4	27106.4	69429.7	165126	33638.7	212863	96496.3	22223.6	100777	4.53467	2.181	0.0490355	1.58178	up	--
neg_12665	PE(18:0/18:2(9Z,12Z))	19352.4	5526.99	6127.75	24001.5	24236.7	19406	7306.38	6023.17	5287.7	5685.62	4099.65	4787.51	16441.9	5531.67	0.336438	-1.57159	0.0250975	1.96388	down	--
neg_12669	Docosahexaenoyl PAF C-16	99792.7	70688.4	163727	299837	172921	168122	771337	831098	721843	704869	152110	119912	162515	550195	3.38551	1.75937	0.0316474	1.90967	up	--
neg_12712	8(S)-HETrE	195.519	119.064	254.417	133.664	151.648	226.882	112.704	96.172	156.701	121.473	105.305	87.0436	180.199	113.233	0.628378	-0.670296	0.0281638	1.67911	down	--
neg_12804	4b-Hydroxystanozolol	14.1504	4.12675	6.45317	8.27794e-11	2.07757	11.4596	7.61975	29.4073	18.4532	18.1193	14.4788	30.0109	6.37792	19.6816	3.08589	1.62569	0.0123206	1.87644	up	--
neg_12816	CDP-DG(a-13:0/20:4(6Z,8E,10E,14Z)-2OH(5S,12R))	1256.58	2589.82	4228.3	3876.52	2546.54	2233.5	7418.45	7189.98	6068.08	5879.54	3682.62	3035.12	2788.54	5545.63	1.98872	0.99184	0.0122889	2.00452	up	--
neg_13122	delta7-Avenasterol	503.833	638.133	663.103	774.169	689.509	652.777	1269.6	1199.73	876.283	809.962	827.659	984.075	653.587	994.552	1.52168	0.605667	0.00624353	2.08696	up	--
neg_13140	cis-3-Hexenyl 2-aminobenzoate	267.377	303.463	272.797	515.004	283.524	259.336	497.489	517.593	476.014	440.865	542.775	399.177	316.917	478.985	1.51139	0.595878	0.00793002	1.99411	up	--
neg_13168	4,6-Tricosanedione	2819.5	3120.84	2723.44	6652.03	3063.87	3051.15	6609.58	6437.93	6451.04	5008.98	4826.72	3709.61	3571.81	5507.31	1.54188	0.624695	0.0344766	1.6665	up	--
neg_13172	latrunculin a	116.676	176.609	146.956	190.025	170.989	202.961	267.48	205.123	209.548	249.631	277.708	160.415	167.369	228.317	1.36415	0.448007	0.0227848	1.87688	up	--
neg_13187	3',4'-Dihydrorhodovibrin	3470.53	3289.27	4092.69	4803.15	3883.13	4292.01	2493.32	2009.47	3179.3	3444.14	2711.42	2877.69	3971.8	2785.89	0.701417	-0.511655	0.0031754	2.11349	down	--
neg_13219	5,7-Tetracosanedione	374.697	330.018	268.845	440.899	256.154	403.418	441.43	596.542	488.823	414.869	356.205	404.63	345.672	450.416	1.30302	0.381856	0.0450929	1.57893	up	--
neg_13222	(R)-14-Methyloxacyclotetradecan-2-one	1126.98	335.187	388.536	1026.98	554.37	1121.81	2247.55	2202.51	3059.67	2538.54	1390.38	1914.14	758.978	2225.47	2.93219	1.55198	0.000548512	2.39448	up	--
neg_13248	(3beta,5alpha,9alpha,22E,24R)-3,5,9-Trihydroxy-23-methylergosta-7,22-dien-6-one	2242.15	1969.25	1845.82	2153.3	1875.35	2165.5	2508.45	2734.59	2969.18	2635.74	2289.72	2449.48	2041.89	2597.86	1.27228	0.347417	0.00115513	2.29118	up	--
neg_13300	1-Ethoxy-p-menth-2-ene	441.115	397.147	261.113	527.068	313.123	471.217	554.922	579.792	917.095	774.346	536.23	523.153	401.797	647.59	1.61173	0.688612	0.0123625	1.98202	up	--
neg_13303	(3alpha,5alpha,22R,23R)-Cholestane-3,22,23-triol	1862.97	1982.88	1637.75	2214.58	1671.11	2506.97	2604.05	2493.1	3342.94	2567.58	2331.67	2318.03	1979.38	2609.56	1.31838	0.398762	0.0122978	1.94136	up	--
neg_13307	25(R)-Hydroxyprotopanaxadiol	2013.54	1551.02	1954.43	1939.14	1797.71	1792.03	2385.52	2279.16	2248.72	2186.14	1703.99	3027.04	1841.31	2305.1	1.25188	0.324093	0.0445814	1.61925	up	--
neg_13322	DG(14:0/22:6(4Z,7Z,10Z,13Z,16Z,19Z)/0:0)	26307.5	16114.6	18978.5	33582.3	30360.3	25643.1	15386.4	13313.7	15296.2	19216.8	17075.5	11698.2	25164.4	15331.1	0.609239	-0.714919	0.013053	2.00705	down	--
neg_13355	Basilimoside	10454.9	9108.16	10709.8	9976.76	10171.7	9979.52	8733.68	8789.4	9603.87	8761.5	9574.34	9876.73	10066.8	9223.25	0.916204	-0.12626	0.0209431	1.84577	down	--
neg_13393	beta-Sitosterol	162.863	124.553	165.36	163.791	129.335	140.273	226.185	219.532	251.644	182.114	202.608	176.941	147.696	209.837	1.42074	0.506641	0.00167086	2.27365	up	--
neg_2197	Arginyl-glycyl-aspartyl-phenylalanine	1622.88	1449.98	1268.12	1337.03	1194.33	1150.26	944.857	1163.87	1028	1025.59	959.321	1196.87	1337.1	1053.08	0.787587	-0.344488	0.009097	2.04946	down	--
neg_2304	20-COOH-leukotriene E4	4831.05	5839.48	2847.69	2724.36	4438.01	3600.2	2037.65	2067.68	2450.32	3020.07	2145.3	3087	4046.8	2468	0.609865	-0.713438	0.0228108	1.8707	down	--
neg_2403	Isoproterenol	174.95	227.49	99.6583	106.46	123.679	162.734	82.742	66.8675	99.8927	131.697	73.3358	103.686	149.162	93.0368	0.62373	-0.681006	0.0380109	1.64932	down	Adrenergic signaling in cardiomyocytes(ko04261)
neg_2647	2-Methylguanosine	228.301	194.741	317.334	181.406	290.264	299.514	99.4317	174.858	225.447	255.344	175.88	105.627	251.927	172.765	0.685774	-0.544195	0.0462736	1.51056	down	--
neg_2906	Ranelic acid	125.628	166.635	240.582	145.821	157.431	166.304	117.335	66.7242	145.586	91.9526	144.439	122.311	167.067	114.725	0.686698	-0.542252	0.0287756	1.70379	down	--
neg_2991	Cyclocalopin F	608.831	301.335	460.027	367.8	436.73	523.556	547.097	1084.34	1152	1517.62	1464.55	1716.22	449.713	1246.97	2.77282	1.47135	0.0045029	2.19479	up	--
neg_3022	N1-(5-Phospho-a-D-ribosyl)-5,6-dimethylbenzimidazole	562.689	377.39	440.362	450.181	311.513	555.267	882.122	520.526	588.614	606.405	699.867	510.377	449.567	634.652	1.4117	0.49743	0.0260437	1.91454	up	Porphyrin metabolism(ko00860)
neg_3116	7,8-Dihydroxykynurenate	49.3447	50.5036	53.1351	30.6724	28.2922	39.7394	12.2295	21.6306	34.2464	22.9445	10.8848	20.5335	41.9479	20.4116	0.486593	-1.03921	0.00342107	2.06809	down	--
neg_3169	(2S)-3-Hydroxy-1-[(2S)-pyrrolidine-2-carbonyl]pyrrolidine-2-carboxylic acid	733.399	700.737	725.207	816.64	705.037	642.384	512.179	644.554	729.961	624.54	573.629	652.411	720.567	622.879	0.864429	-0.210181	0.0297255	1.83122	down	--
neg_3224	Saccharin	1238.32	1008.42	1276.55	1003.61	1253.44	989.827	638.804	834.053	678.397	400.725	525.14	725.703	1128.36	633.804	0.561702	-0.832123	0.000169448	2.45142	down	--
neg_3251	5-Hydroxy-7,3',4'-trimethoxy-8-methylisoflavone 5-neohesperidoside	3326.66	3886.93	2633.46	2887.58	3145.38	2331.49	1482.86	2368.83	2321.96	2549.62	2427.34	2060.69	3035.25	2201.88	0.725437	-0.463079	0.0139755	1.9362	down	--
neg_3281	milbemycin alpha10	66.7905	59.0906	85.2227	75.8435	44.0508	77.1499	11.3225	0.014335	4.96829	0.754059	10.1798	19.0738	68.0247	7.71879	0.11347	-3.13961	3.48812e-05	2.57337	down	--
neg_3297	Lanosterol	5478.33	6345.54	6701.03	6596.74	7006.27	6820.84	8584.66	8421.96	7927.35	6825.06	7028.78	8407.56	6491.46	7865.9	1.21173	0.277068	0.00574859	1.98108	up	--
neg_3318	Tetracosanedioic acid	3385.31	3281.08	2745.64	7206.5	4560.84	5758.89	7532.28	8635.4	7120.85	5771.49	5599.7	4970.91	4489.71	6605.11	1.47116	0.556958	0.0418025	1.59415	up	--
neg_3339	Eicosadienic acid	25.5767	31.1565	20.4434	10.7959	23.8276	16.51	25.3896	35.9582	31.6265	60.0639	83.2161	64.6889	21.385	50.1572	2.34544	1.22986	0.0250281	1.83635	up	--
neg_3379	16-Hydroxypalmitate	9.76317	20.2711	21.1886	5.21816	8.934	12.3594	27.5178	14.4091	21.0106	28.4115	42.081	37.5074	12.9557	28.4896	2.19899	1.13684	0.0126888	1.94562	up	Cutin, suberine and wax biosynthesis(ko00073)
neg_3380	3alpha-Acetomethoxy-11alpha-oxo-12-ursen-24-oic acid	34.6024	27.9263	20.2522	7.2424	14.6427	15.3997	38.6803	36.5831	10.8083	47.1149	48.3452	53.1799	20.0109	39.1186	1.95486	0.967066	0.0307325	1.75044	up	--
neg_3386	DG(14:1(9Z)/22:6(4Z,7Z,10Z,13Z,16Z,19Z)/0:0)	10920.8	9451.97	11330.6	14324.3	13968.9	13209	16334.6	14468.1	15095.8	13579.1	16302.4	14980.8	12200.9	15126.8	1.23981	0.310116	0.012093	1.90752	up	--
neg_3477	2-Hexaprenyl-3-methyl-6-methoxy-1,4 benzoquinone	20783.1	21102.7	20693.8	21912.1	28560.2	27459.3	19751.4	14673.2	18756.4	20744.4	15324	20400.9	23418.5	18275.1	0.780368	-0.357774	0.0195574	1.81161	down	--
neg_3481	3-Hydroxy-1-phenyl-1-heneicosanone	403.967	447.233	499.399	625.871	451.076	408.871	560.261	652.742	585.284	515.8	506.471	578.642	472.736	566.533	1.19841	0.261126	0.0455396	1.50258	up	--
neg_3492	Oxacyclotetradecan-2-one	157.38	223.36	66.4728	63.6547	141.199	354.058	8.27794e-11	1.61922	52.7241	46.8389	34.5922	80.8046	167.688	36.0965	0.215261	-2.21584	0.0307793	1.79893	down	--
neg_3661	Hexadecanedioate	1.73753	8.27794e-11	137.94	8.41502	35.7463	11.2349	99.1268	336.663	220.009	314.519	276.146	210.398	32.5123	242.81	7.46826	2.90077	0.000846364	2.30923	up	--
neg_3828	Panaquinquecol 4	1175.63	1304.92	801.185	814.199	719.219	1115.3	479.826	695.282	706.924	533.872	728.485	760.563	988.407	650.825	0.658459	-0.602834	0.0167506	1.92845	down	--
neg_3874	(E)-2-Tetracosenoic acid	47642.7	99875.3	109645	177408	84431.7	128882	274523	168828	122936	238409	132840	176083	107981	185603	1.71885	0.781447	0.0296214	1.78537	up	--
neg_3882	Cer(d16:1/18:1(12Z)-2OH(9,10))	17993.6	4954.2	6326.9	15041.5	29010.6	11918.1	42959.8	27950.7	42036	34993.5	18073.4	14032.1	14207.5	30007.6	2.1121	1.07868	0.0294842	1.81056	up	--
neg_3885	DG(15:0/18:2(10E,12Z)+=O(9)/0:0)	4182.93	5331.21	3342.98	4431.46	4420.19	4856.39	2914.19	1838.75	3015.82	2939.8	3979.11	3262.83	4427.53	2991.75	0.675716	-0.565512	0.00441714	2.08326	down	--
neg_3888	4alpha-Carboxy-5alpha-cholesta-8-en-3beta-ol	1081.16	1033.76	980.381	1370.56	925.399	903.991	1457.98	1425.95	1354.07	1189.46	1105.04	1101.1	1049.21	1272.27	1.2126	0.278099	0.0420359	1.61979	up	--
neg_3940	Linalyl hexanoate	28.5774	86.363	48.5032	6.53958	29.6468	20.2159	4.93155	6.39036	7.4278	4.81708	1.09976	5.11583	36.641	4.96373	0.135469	-2.88396	0.0389092	1.77748	down	--
neg_4396	(2S)-3-[3-[(4-Carbamimidoylbenzoyl)amino]propanoylamino]-2-[(4-ethylphenyl)sulfonylamino]propanoic acid	17698.3	24291.5	26659.4	21803.6	32316.5	15127.5	5030.24	11460.5	14377.2	16623.8	14255.5	19496.4	22982.8	13540.6	0.589163	-0.763261	0.0163939	1.96056	down	--
neg_4418	Phorbol	580.515	649.47	597.557	569.267	643.411	583.887	492.758	654.786	557.188	442.218	496.012	492.865	604.018	522.638	0.865269	-0.20878	0.0448212	1.76195	down	--
neg_4584	Malvidin 3-alpha-L-galactoside	52222.4	76798.4	85958	69573.6	98271.8	48227.8	16232.6	36152.2	42324.8	52437	45260	58314.9	71842	41786.9	0.58165	-0.781776	0.013694	1.99472	down	--
neg_4601	3,6-Dimethylsalicylyl-CoA	344.106	421.998	562.635	670.94	657.112	386.332	137.417	260.213	353.881	356.033	354.082	515.804	507.187	329.572	0.649803	-0.621925	0.0447533	1.77093	down	--
neg_4615	Dulcisxanthone A	1527.3	1682.14	1903.63	2300.11	2040.6	1489.13	386.751	887.222	1319.79	1299.06	1306	1726.27	1823.82	1154.18	0.632838	-0.660093	0.0168307	2.00268	down	--
neg_4625	2,3-Dihydro-1H-pyrrole-2-carboxylic acid	36.1063	34.669	41.2287	39.5671	30.7746	37.8074	21.8971	31.7979	29.0012	29.5925	31.8319	37.3042	36.6922	30.2375	0.824085	-0.279135	0.031896	1.80971	down	--
neg_4628	5-Ethyl-2-methylpyridine	55.1998	71.5768	48.4581	31.655	54.0666	51.9694	99.5422	85.4713	53.5065	62.0862	68.1919	63.4431	52.1543	72.0402	1.38129	0.466016	0.04815	1.66659	up	--
neg_4629	gamma-Amino-gamma-cyanobutanoate	215.243	275.881	318.537	278.547	238.864	270.978	312.662	419.039	248.559	406.2	341.457	318.849	266.342	341.128	1.28079	0.357034	0.0365844	1.71367	up	--
neg_4704	2-Hydroxyfelbamate	34.2316	30.6821	48.4015	18.2866	66.7797	39.0143	11.2447	31.0182	14.9472	9.93275	13.023	12.4025	39.566	15.4281	0.389933	-1.3587	0.0143193	1.98132	down	Drug metabolism - cytochrome P450(ko00982)
neg_4886	3-METHYLORSELLINIC ACID	14279.2	24526	14610.4	4347.9	19156.7	12092.7	2094.46	10998.7	1308.15	2403.76	7143.74	1194.21	14835.5	4190.49	0.282464	-1.82386	0.0105293	1.98529	down	--
neg_4951	6-Hydroxymelatonin	443.153	465.415	538.639	519.385	505.254	398.679	812.829	913.585	514.977	507.526	822.11	563.056	478.421	689.014	1.44018	0.526253	0.0343687	1.76288	up	Tryptophan metabolism(ko00380)
neg_5013	N-Acetyl-L-glutamate 5-phosphate	43.0267	233.041	177.728	175.655	120.975	151.092	45.7198	38.8162	45.5405	65.8373	63.8007	54.0814	150.253	52.2993	0.348075	-1.52253	0.0128786	2.10058	down	Arginine biosynthesis(ko00220)
neg_5014	[(2R,3R,4R)-3,4,5-Trihydroxy-1-oxopentan-2-yl] (2R)-2-amino-3-sulfanylpropanoate	2.18489	39.4962	33.7983	32.0747	32.1951	28.2939	0.131141	14.1569	2.69247	4.71412	11.3374	8.33311	28.0072	6.8942	0.246158	-2.02234	0.00916668	2.15141	down	--
neg_5031	4h-Benzoxazine	95.4854	446.061	274.25	230.721	190.451	175.885	61.5818	132.581	95.9761	91.8168	113.065	99.094	235.476	99.019	0.420506	-1.2498	0.0371832	1.84246	down	--
neg_5062	3-Feruloylquinic acid	579.008	1028.44	684.461	752.745	660.26	650.886	495.615	773.758	554.17	504.759	488.992	443.874	725.967	543.528	0.748695	-0.41755	0.0493284	1.64349	down	--
neg_5132	Phenoxymethyl	22.0901	28.4188	19.6371	23.458	13.2173	29.2651	29.0812	31.2164	25.3815	30.2594	31.0342	27.8132	22.6811	29.131	1.28438	0.361067	0.0446658	1.74454	up	--
neg_5158	Caproic acid	142.008	122.209	138.511	151.742	117.389	89.1869	167.557	238.445	207.145	149.547	163.431	147.086	126.841	178.868	1.41018	0.495877	0.0166261	1.83105	up	--
neg_5167	Phenylethanolaminium	1636.68	1311.78	1739.66	1803.91	1410.46	936.092	1983.69	2495.05	2448.76	1590.25	1857.52	1733.81	1473.1	2018.18	1.37002	0.454202	0.0229874	1.72202	up	--
neg_5204	Ichangic acid 17-beta-D-glucopyranoside	1430.03	1556.91	992.002	1181.12	1365.17	835.451	1660.34	2213.19	2414.66	1084.66	1827	1528.37	1226.78	1788.04	1.4575	0.5435	0.038056	1.61411	up	--
neg_5208	Oxonol	149.094	165.313	183.092	182.975	168.167	143.344	128.354	142.74	144.883	134.014	136.556	135.177	165.331	136.954	0.828365	-0.271661	0.007008	2.20996	down	--
neg_5270	Feruloylagmatine	403.194	664.333	492.933	500.612	468.481	814.13	306.481	505.011	409.043	367.937	394.793	347.837	557.281	388.517	0.697166	-0.520425	0.0429258	1.69143	down	--
neg_5272	4-Hydroxy-2-oxopentanoate	187.362	110.324	124.75	158.048	109.491	99.6606	204.948	256.144	222.321	192.486	175.719	321.843	131.606	228.91	1.73936	0.798558	0.00486785	1.99894	up	--
neg_5277	1,2,4-Benzotriazin-3-amine	43.8949	4.42247	4.30062	14.5875	8.44144	5.84962	40.9865	44.9977	32.9422	37.2839	33.1012	55.2864	13.5828	40.7663	3.00133	1.5856	0.00549981	2.08114	up	--
neg_5280	Edoxudine	3791.46	3741.58	4042.19	3274.94	4466.54	3650.32	2670.61	3244.56	2929.46	2684.73	3015.62	2943.1	3827.84	2914.68	0.761443	-0.393193	0.00130657	2.34653	down	--
neg_5283	Caryoptosidic acid	1075.95	917.013	1157.85	1145.05	1074.36	939.938	728.137	1117.75	837.655	819.121	905.567	697.863	1051.69	851.015	0.809185	-0.305458	0.0249154	1.82489	down	--
neg_5661	Senkyunolide N	1168	1463.85	1134.57	953.428	1426.38	1172.83	784.148	1387.64	784.238	731.261	672.267	894.869	1219.85	875.737	0.717908	-0.478128	0.0284132	1.81005	down	--
neg_5735	(R)-6-(3-Methylpiperazin-1-yl)nicotinonitrile	738.437	2292.62	1384.29	1369.58	1109.61	2060.54	725.494	1119.24	719.156	706.698	1083.99	864.799	1492.51	869.895	0.582838	-0.778832	0.0472532	1.71774	down	--
neg_5754	beta-Thujaplicin	181.898	43.8296	49.095	65.1428	37.4582	28.7694	85.0822	224.445	193.146	142.794	213.909	281.632	67.6988	190.168	2.80903	1.49007	0.00752163	1.89927	up	--
neg_5837	Indoxyl	10.2217	8.8112	8.03827	4.79455	5.0565	8.04444	16.5402	31.3599	17.3402	13.6361	24.5078	18.5352	7.49445	20.3199	2.71133	1.439	0.00357797	2.21113	up	Tryptophan metabolism(ko00380)
neg_5839	p-Acetaminobenzaldehyde	4804.6	3131.28	4379.14	5000.67	4029.09	3491.71	7212.84	17197.1	7918.63	7577.85	12077.2	8045.22	4139.42	10004.8	2.41696	1.2732	0.0141934	1.98115	up	--
neg_5904	LysoPA(20:3(5Z,8Z,11Z)/0:0)	226.646	418.062	135.078	21.8948	545.712	251.372	19.1057	60.1912	12.4413	33.2668	113.314	41.2957	266.461	46.6024	0.174894	-2.51545	0.0356292	1.83636	down	--
neg_6003	m-Coumaric acid	69.8001	93.0536	110.251	116.293	89.8642	102.071	83.7889	75.711	68.3271	45.5413	92.5185	81.7875	96.8888	74.6124	0.770083	-0.376915	0.0414387	1.72093	down	Phenylalanine metabolism(ko00360)
neg_6012	(Z)-6-Tetradecene-1,3-diyne-5,8-diol	77.2518	89.8101	82.7709	62.2942	68.4816	66.0486	31.5336	54.4114	40.4973	35.032	52.4635	34.7136	74.4429	41.4419	0.556694	-0.845044	0.000234466	2.38959	down	--
neg_6149	4,4-Dimethyl-2-oxazoline	205.266	135.754	182.571	153.59	195.437	181.121	147.463	135.34	132.154	110.309	96.1176	161.955	175.623	130.556	0.743389	-0.42781	0.011237	1.9302	down	--
neg_6150	m-CRESYL ACETATE	162.599	167.528	195.255	132.247	172.837	243.376	120.982	151.606	128.188	135.641	122.231	125.601	178.974	130.708	0.73032	-0.4534	0.0239193	1.82651	down	--
neg_6151	Scytalone	920.079	613.809	763.996	364.568	1116.52	1087.87	518.301	552.387	357.9	302.018	275.736	537.316	811.141	423.943	0.52265	-0.936083	0.0207517	1.8665	down	--
neg_6172	5-FLUOROINDOLE-2-CARBOXYLIC ACID	333.361	249.588	316.869	281.903	354.762	260.324	258.04	244.394	211.882	207.327	217.975	271.167	299.468	235.131	0.785162	-0.348938	0.0123243	1.98803	down	--
neg_6188	Desmethyl rizatriptan	501.233	716.977	599.269	632.974	540.068	443.524	137.971	341.157	268.984	472.261	475.998	184.468	572.341	313.473	0.547704	-0.868532	0.00535374	2.07612	down	--
neg_6219	D-Gluconic acid	68.3767	21.4206	94.7946	45.7888	56.5267	49.0221	231.911	87.8877	251.402	176.095	31.9414	175.625	55.9883	159.144	2.84245	1.50713	0.0291384	1.91494	up	--
neg_6232	(2R)-5-Hydroxy-7-methoxy-2-phenyl-3,4-dihydro-2H-1-benzopyran-4-one	420.173	320.977	565.08	738.895	371.94	421.698	716.542	769.856	763.031	507.854	572.487	693.744	473.127	670.586	1.41735	0.503194	0.0296602	1.6545	up	--
neg_6263	6-Fluoropyridoxol	10.0887	6.82678	23.6504	16.4968	0.109985	9.10718	30.9936	18.2235	20.5068	49.9144	35.9526	21.3492	11.0466	29.49	2.66959	1.41662	0.0132906	2.03212	up	--
neg_6280	13-Tetradecene-1,3-diyne-6,7-diol	630.412	862.833	811.707	750.879	748.049	713.332	477.367	829.582	461.278	493.207	620.48	503.789	752.869	564.284	0.749512	-0.415977	0.0221834	1.90657	down	--
neg_6293	BAY-u3405	1278.78	1234.34	1282.92	1312.51	1251.6	1149.01	634.104	1435.99	893.843	794.668	951.101	868.867	1251.53	929.763	0.742902	-0.428755	0.0327308	1.93696	down	--
neg_6315	Aloesone 7-O-glucoside	324.245	455.317	321.235	367.872	309.451	429.761	62.4481	327.244	159.668	254.196	286.892	192.417	367.98	213.811	0.581038	-0.783295	0.00981149	2.02636	down	--
neg_6431	Bioepiderm	268.297	306.575	328.062	462.527	395.877	241.744	149.35	378.663	181.993	202.456	194.508	210.001	333.847	219.495	0.657472	-0.604999	0.0356744	1.81325	down	--
neg_6475	Alloimperatorin	5492.32	5356.1	8432.29	4742.36	3402.84	3008.58	7582.61	8399.82	9315.86	9459.72	6428.23	7769.13	5072.41	8159.23	1.60855	0.68576	0.00965991	2.04952	up	--
neg_6534	Guanidinoproclavaminic acid	1322.82	1315.16	1393.45	1391.6	1487.4	1192.53	92.988	1304.56	140.683	490.686	428.968	424.947	1350.49	480.471	0.355775	-1.49096	0.00388827	2.34787	down	--
neg_6595	Cambinol	122.045	105.225	98.143	175.361	54.4698	71.2165	56.42	75.5827	56.8259	51.7501	58.2952	53.1282	104.41	58.667	0.561891	-0.831638	0.0452697	1.78145	down	--
neg_6630	(2S)-2,5-Diamino-4-fluoro-5-oxopentanoic acid	93.5459	81.4311	100.707	85.3093	99.4792	70.8976	61.7569	59.9331	63.8456	59.2486	57.2308	85.5209	88.5617	64.5893	0.729314	-0.455388	0.00374727	2.17358	down	--
neg_6632	sn-Glycero-3-phosphocholine	1467.19	1568.42	1208.05	1278.88	1396.41	1223.01	375.992	1223.43	414.736	611.411	676.162	487.33	1356.99	631.51	0.465374	-1.10354	0.00126057	2.37731	down	--
neg_6755	L-Arginine phosphate	76.494	104.786	124.325	38.151	68.8161	78.043	23.8502	33.2247	33.4193	33.8937	24.072	78.1058	81.7692	37.7609	0.461799	-1.11466	0.0156494	1.88714	down	--
neg_6771	Kobusone	558.235	880.53	811.587	723.516	835.457	608.628	360.946	657.817	365.954	327.853	496.594	341.318	736.325	425.08	0.5773	-0.792608	0.001945	2.25063	down	--
neg_6893	(2xi,6xi)-7-Methyl-3-methylene-1,2,6,7-octanetetrol	35.7291	32.421	38.5513	28.0789	16.9191	26.588	20.3115	24.3968	4.64112	7.53036	11.9943	4.88685	29.7146	12.2935	0.413719	-1.27328	0.0037732	2.03502	down	--
neg_6946	8-Mercaptooctanoic acid	59.7726	52.4178	76.0091	101.482	58.8987	43.6984	55.2347	131.827	89.3424	99.1471	119.989	103.73	65.3798	99.8782	1.52766	0.611324	0.0323157	1.56932	up	--
neg_6964	Idrapril	499.268	1238.27	820.877	1383.91	1051.26	846.793	97.9457	1079.2	116.029	112.477	135.392	129.366	973.396	278.402	0.286011	-1.80586	0.0075939	2.09934	down	--
neg_7080	Pisumic acid	922.225	1070.77	1120.63	1011.75	945.293	884.707	468.908	1146.71	594.458	556.437	681.588	610.724	992.563	676.47	0.681539	-0.553132	0.0219323	1.97142	down	--
neg_7141	Polygonal	1178.85	1592.2	1587.96	1389.33	1403.33	1183.8	725.158	1159.18	779.229	750.983	951.47	738.58	1389.25	850.767	0.612395	-0.707466	0.000379692	2.39312	down	--
neg_7165	Quadrone	119.597	141.989	142.739	101.676	110.599	101.885	50.2326	72.9296	66.1094	60.7241	80.9965	52.9108	119.747	63.9838	0.534324	-0.904214	0.000215607	2.42518	down	--
neg_7372	N-Docosahexaenoyl GABA	126.253	252.812	168.129	137.455	150.425	205.269	95.2054	69.0354	144.869	124.703	151.695	114.05	173.39	116.593	0.672431	-0.572541	0.0383937	1.64177	down	--
neg_7410	Cyclohexane-1-carboxylate	314.938	316.853	390.021	342.699	342.786	282.134	243.233	347.373	285.925	240.575	279.201	227.952	331.572	270.71	0.816444	-0.292574	0.0266133	1.79761	down	--
neg_7445	Daidzein	113.002	41.6452	45.0314	43.3355	52.8984	83.2874	40.7936	10.7799	14.113	11.762	35.345	48.3226	63.1999	26.8527	0.424884	-1.23486	0.0284068	1.72514	down	--
neg_7462	2-(4-Hydroxyphenyl)ethanol	23.8135	9.42377	32.523	1.07273	13.4678	41.0915	3.73152	8.27794e-11	2.92195	4.99119	4.63978	2.80812	20.232	3.18209	0.15728	-2.66859	0.0386463	1.68518	down	Tyrosine metabolism(ko00350)
neg_7535	cis-1,2-Dihydronaphthalene-1,2-diol	14.1993	17.1388	13.6849	12.8215	16.6856	17.5122	38.2125	17.4769	34.6545	15.7823	24.7235	42.3885	15.3404	28.873	1.88216	0.912388	0.0304356	1.81599	up	--
neg_7545	Histidyltyrosine	43.5845	29.3612	24.3355	14.9924	21.2921	27.0501	24.4677	14.0803	5.90269	5.97076	7.4483	11.945	26.7693	11.6358	0.434669	-1.20201	0.0124966	1.82938	down	--
neg_7552	Ergothioneine	26.4002	27.7506	24.281	33.4633	19.5148	31.1116	10.5323	15.728	26.4634	8.73032	6.93151	27.8334	27.0869	16.0365	0.592038	-0.756238	0.0320288	1.84578	down	--
neg_7553	Bisacurone epoxide	3395.23	4514.62	4724.7	4180.31	4024.99	3506.27	2140.68	3783.32	2283.3	2109.76	2828.81	2177.53	4057.69	2553.9	0.629398	-0.667955	0.00159601	2.27558	down	--
neg_7642	2-Amino-3-(4-hydroxyphenyl)propanal	457.165	467.956	507.814	331.171	498.631	326.841	222.834	390.837	264.178	188.34	298.046	438.339	431.596	300.429	0.696088	-0.522659	0.0303258	1.83848	down	--
neg_7644	Butylparaben	568.506	613.459	1265.75	1182.39	1065.26	307.643	1388.33	1741.82	1057.12	1454.66	1132.53	1634.63	833.836	1401.52	1.68081	0.749153	0.0167813	1.77312	up	--
neg_7645	(-)-Slaframine	128.204	132.97	134.196	113.087	153.869	102.644	78.9379	103.069	99.1962	69.9165	93.5631	122.221	127.495	94.484	0.74108	-0.432298	0.0104557	2.0688	down	--
neg_7646	1-[Ethyl-(6-hydrazinylpyridazin-3-yl)amino]propan-2-ol	102.555	113.794	128.02	97.5281	119.315	108.275	67.1624	113.687	66.6778	66.0096	80.2837	94.139	111.581	81.3266	0.728857	-0.456293	0.0104671	2.08033	down	--
neg_7648	2-Fluoro-5-hydroxy-L-phenylalanine	518.032	599.431	608.801	414.725	620.446	383.669	300.424	499.555	315.736	224.285	326.003	452.959	524.184	353.16	0.673733	-0.56975	0.0167632	1.94905	down	--
neg_7650	Auxin b	8783.57	10358.9	11131.3	7568.17	11167.5	7251.04	4977.83	7975.77	5565.08	4302.12	6036.75	8740.91	9376.74	6266.41	0.668293	-0.581446	0.0115481	2.03141	down	--
neg_7662	Acetylhydrazine	24.5439	26.3462	29.4908	21.1735	32.2341	18.0244	13.0678	23.939	14.8398	13.3683	16.4163	19.407	25.3022	16.8397	0.665544	-0.587393	0.0120525	2.01703	down	Drug metabolism - other enzymes(ko00983)
neg_7683	3-Methyl-5-propyl-2-furanundecanoic acid	55.4358	72.7362	60.4464	61.6638	52.4452	46.93	42.3593	49.7564	42.8582	27.7835	55.9059	40.6897	58.2762	43.2255	0.741734	-0.431026	0.0177523	1.90464	down	--
neg_7785	6-exo-Hydroxyfenchone	245.725	209.15	278.024	294.019	270.431	203.396	370.236	315.005	369.878	282.447	314.568	361.462	250.124	335.599	1.34173	0.424096	0.00254146	2.08626	up	--
neg_7805	Gabazine	64.7127	82.2241	75.1526	97.2115	42.5856	74.7301	105.322	163.449	100.833	76.9237	118.813	186.704	72.7694	125.341	1.72243	0.784449	0.0255291	1.67681	up	--
neg_7806	Haematoxylin	10.0978	8.27794e-11	265.038	8.09587	0.786512	8.27794e-11	1462.87	2184.4	2909.79	7.38736	173.686	1874.35	47.3364	1435.42	30.3237	4.92237	0.0310159	1.79846	up	--
neg_7886	L-Monomenthyl glutarate	630.411	711.553	863.861	760.949	732.974	668.712	558.958	841.663	546.852	490.871	478.918	557.089	728.077	579.059	0.795327	-0.330381	0.0463833	1.70728	down	--
neg_8149	N-Lauroyl Lysine	224.892	379.629	293.331	200.438	291.179	282.202	168.788	180.185	184.537	200.967	147.187	210.958	278.612	182.104	0.65361	-0.613497	0.0111369	2.04182	down	--
neg_8253	6-Ketoestradiol	2.16248	0.919446	1.69896	3.44088	2.66257	1.21448	4.47846	7.88942	4.85607	2.0116	2.72706	4.45214	2.01647	4.40246	2.18325	1.12648	0.0354494	1.62199	up	--
neg_8277	Aurachin A	1342.32	1069.98	962.252	941.701	1111.41	1372.76	1767.03	1425.12	1320.92	1793.32	1187.25	1859.53	1133.4	1558.86	1.37538	0.459832	0.0138576	1.96834	up	--
neg_8444	PA(20:5(5Z,8Z,11Z,14Z,17Z)/PGE2)	43.6065	14.2479	20.3759	9.31987	9.36689	15.3661	3528.7	2121.39	5079.83	3990.28	4635.17	1132.69	18.7138	3414.68	182.468	7.5115	0.00274012	2.44774	up	--
neg_8477	17beta-Estradiol-2,3-quinone	184.923	232.24	141.325	126.137	160.363	126.328	51.169	125.2	151.433	85.396	124.161	92.462	161.886	104.97	0.64842	-0.624999	0.0287342	1.76682	down	--
neg_8603	Hydroxygaleon	6.85392	4.5099	10.404	4.27013	6.6365	7.19426	3.68788	3.21663	8.27794e-11	3.4504	4.60466	5.07137	6.64478	3.33849	0.502423	-0.993026	0.0182296	1.79954	down	--
neg_8623	6,11-Dihydroxy-2,2-dimethylpyrano[3,2-c]xanthen-7(2H)-one	45.7809	0.116542	205.503	34.0929	56.0957	6.94139	98.2393	164.359	44.3747	264.4	242.856	253.001	58.0883	177.872	3.06209	1.61452	0.0334784	1.67631	up	--
neg_8726	5-[[5-[[5-(Pyrrol-2-ylidenemethyl)pyrrol-2-ylidene]methyl]-1H-pyrrol-2-yl]methylidene]pyrrole-2-carboxylic acid	227.941	127.495	141.342	81.3303	219.651	156.915	97.6495	41.9235	84.4964	76.4965	43.6653	124.458	159.112	78.1149	0.490942	-1.02638	0.0154806	1.88193	down	--
neg_8752	Rosoxacin	593.687	671.923	694.256	756.597	488.147	433.036	468.002	550.255	400.221	294.303	423.861	426.923	606.274	427.261	0.704732	-0.504854	0.0180406	1.92404	down	--
neg_8813	Rhazidigenine Nb-oxide	67.0947	8.27794e-11	0.864313	8.27794e-11	2.82274	8.27794e-11	1500.83	703.38	1797.5	1329.77	4637.77	776.854	11.797	1791.02	151.82	7.24622	0.0303884	1.90414	up	--
neg_8837	DG(8:0/17:0/0:0)	117.971	93.7738	105.694	38.7344	17.0814	124.504	15.4598	20.6287	19.0456	6.20999	11.2915	18.8378	82.96	15.2456	0.18377	-2.44402	0.0132172	1.9949	down	--
neg_8866	PA(22:5(7Z,10Z,13Z,16Z,19Z)/PGE2)	8.27794e-11	8.27794e-11	8.27794e-11	8.27794e-11	8.27794e-11	8.27794e-11	3503.21	850.112	4482.66	6904.06	5046.38	424.188	8.27794e-11	3535.1	4.27051e+13	45.2795	0.0181531	2.14581	up	--
neg_8953	Wyerone	3760.33	3432.34	4853.79	4363.75	4200.73	4288.75	3131.59	3268.24	2241.22	3396.02	3272.29	3293.78	4149.95	3100.52	0.747123	-0.420583	0.0029855	2.13433	down	--
neg_8970	Illudin M	43.2377	52.718	47.3166	55.4077	47.9952	20.5996	8.27794e-11	40.197	19.1217	25.3145	34.0693	13.7235	44.5458	22.071	0.495468	-1.01314	0.0167533	1.9335	down	--
neg_9012	Verbascoside A	293.238	399.93	98.9793	187.91	66.9954	226.108	80.5336	71.5366	55.5694	43.045	82.5719	61.1241	212.194	65.7301	0.309765	-1.69076	0.0334542	1.81306	down	--
neg_9039	PA(14:0/18:3(6Z,9Z,12Z))	472.636	33.828	26.498	3.72458	8.03818	67.2954	15107.7	12658.9	12701.8	5395.33	4749.57	3316.92	102.003	8988.38	88.1185	6.46137	0.0076449	2.25761	up	--
neg_9040	Monensin	17.8343	8.27794e-11	5.44459	67.9881	58.1342	10.9685	983.062	804.964	601.148	416.292	172.4	79.0815	26.7283	509.491	19.0619	4.25262	0.0204399	2.05694	up	--
neg_9082	SM(d16:2(4E,8Z)/20:5(7Z,9Z,11E,13E,17Z)-3OH(5,6,15))	11.8428	13.4591	28.4857	5.65431	16.1656	1.01269	803.873	9.03877	1512.71	2510.24	1427.07	17.7513	12.77	1046.78	81.9717	6.35705	0.0475031	1.87767	up	--
neg_9115	Erythromycin D	19.3467	22.5101	3.05	8.27794e-11	2.60049	5.03746	2066.28	567.825	945.099	1126.03	1364.38	96.141	8.75746	1027.63	117.343	6.87459	0.0141478	2.20904	up	--
neg_9119	(±)12(13)-EpOME	243.783	76.2446	233.78	284.878	253.638	115.104	42.5204	215.362	58.9259	32.6726	66.0758	83.3538	201.238	83.1518	0.413201	-1.27508	0.0240168	1.87238	down	--
neg_9186	Glycyl-l-histidyl-l-lysine	3020.14	200.125	2789.84	2427.77	2975.4	413.264	195.733	1634.06	167.604	199.906	304.738	304.845	1971.09	467.814	0.237338	-2.07499	0.0372191	1.78105	down	--
neg_9203	Hebevinoside X	4.9403	2.88355	4.94111	2.02028	12.4449	8.27794e-11	243.099	63.0788	262.358	172.214	118.085	12.8517	4.53836	145.281	32.0118	5.00053	0.0175897	2.15053	up	--
neg_9206	DG(14:0/PGJ2/0:0)	5.93365	92.0799	8.27794e-11	0.959499	0.0863664	25.0378	96.494	53.5939	602.634	846.299	882.712	181.894	20.6829	443.938	21.464	4.42385	0.0411336	1.84744	up	--
neg_9217	7alpha-Hydroxydehydroepiandrosterone	250.274	224.272	257.144	247.699	189.707	224.881	614.196	495.515	379.359	306.929	342.064	217.715	232.33	392.629	1.68997	0.756996	0.0387777	1.88033	up	--
neg_9233	Bacoside A	8.27794e-11	8.27794e-11	8.27794e-11	8.27794e-11	8.27794e-11	3.29041	38.1357	3.0683	22.9348	14.7171	41.3738	8.27794e-11	0.548402	20.0383	36.5394	5.19138	0.0402846	1.90184	up	--
neg_9234	PA(18:3(6Z,9Z,12Z)/22:5(4Z,7Z,10Z,13Z,16Z))	8.27794e-11	8.27794e-11	1.41784	8.27794e-11	0.687045	8.27794e-11	213.405	52.9635	119.774	122.059	185.815	20.0763	0.350814	119.015	339.255	8.40623	0.0112143	2.2443	up	--
neg_9326	Avocadyne	10060.7	16909.6	11985.1	9559.74	14268.9	17568.7	7003.2	5444.71	6465.61	8654.14	5431.07	8029.71	13392.1	6838.07	0.510605	-0.969722	0.0038928	2.18981	down	--
neg_9348	DG(18:0/20:5(7Z,9Z,11E,13E,17Z)-3OH(5,6,15)/0:0)	25.5177	2.44885	2.57441	7.01604	2.91642	4.78954	847.196	400.827	1543.2	2370.97	1424.28	334.098	7.54383	1153.43	152.897	7.25642	0.0155373	2.16611	up	--
neg_9412	Prostaglandin lactone-diol	993.086	991.277	1202.74	1355.02	957.635	1284.99	400.115	683.797	515.693	396.118	527.143	576.042	1130.79	516.485	0.456746	-1.13054	5.70396e-05	2.56319	down	--
neg_9429	1'-O-Galloylsucrose	75.6756	153.183	100.173	81.5995	36.3173	153.142	24.2409	63.2852	47.2772	45.7545	55.393	35.8179	100.015	45.2948	0.45288	-1.1428	0.0324689	1.77138	down	--
neg_9451	Verbascotetrose	196.551	284.233	115.806	148.705	69.0226	207.429	76.8172	82.6163	41.6519	35.4322	69.6047	77.9971	170.291	64.0199	0.375944	-1.41141	0.0172856	1.9641	down	--
neg_9488	Dihydroprudomenin	342.992	487.875	330.46	358.701	233.961	470.852	234.23	321.551	188.176	228.73	261.094	207.719	370.807	240.25	0.647912	-0.626131	0.0183588	1.86458	down	--
neg_9523	Sirohydrochlorin	185.616	327.541	199.422	189.946	130.149	360.801	71.1008	69.8569	84.5718	61.44	73.6943	51.4577	232.246	68.6869	0.295751	-1.75755	0.00662512	2.17516	down	--
neg_9585	DG(6 keto-PGF1alpha/14:0/0:0)	0.0535331	8.27794e-11	0.246377	8.27794e-11	8.27794e-11	8.27794e-11	139.869	217.81	1240.05	1770.56	1052.62	184.231	0.049985	767.524	15355.1	13.9064	0.0406039	1.87987	up	--
neg_9642	Bosentan	4.94579	3.04586	4.19768	5.56205	1.60037	12.6669	8.27794e-11	2.46866	3.78174	8.27794e-11	8.27794e-11	1.05736	5.33645	1.21796	0.228234	-2.13141	0.0480755	1.63704	down	--
neg_9646	Neoacrimarine G	191.864	267.514	196.935	257.5	93.2454	348.063	89.5299	119.979	142.963	150.893	136.512	118.805	225.854	126.447	0.559863	-0.836855	0.0361937	1.75113	down	--
neg_9657	Guanosine, 2'-deoxy-N-(7,8,9,10-tetrahydro-7,8,9-trihydroxybenzo(a)pyren-10-yl)-	20.0169	13.3054	17.084	32.4732	2.22234	26.2956	6.02486	5.26735	18.1469	5.27987	2.31736	5.82159	18.5662	7.14299	0.38473	-1.37808	0.048052	1.6193	down	--
neg_9714	Licoagroside B	3.12379	1.66572	1.70249	4.83531	1.13282	6.12346	8.27794e-11	1.46326	1.80405	8.27794e-11	1.74446	8.27794e-11	3.09727	0.835295	0.269688	-1.89064	0.0400146	1.70874	down	--
neg_9722	DG(14:0/PGE2/0:0)	24.2007	16.2641	7.0333	12.8696	10.8927	10.1923	149.898	640.449	236.018	737.498	694.371	206.459	13.5754	444.115	32.7146	5.03186	0.0118922	2.13516	up	--
neg_9739	5(S)-HpEPE	39.288	50.2527	38.3638	29.8047	34.8019	37.4313	17.3505	23.3891	19.5601	27.9912	22.2117	27.8611	38.3238	23.0606	0.601732	-0.732807	0.00138928	2.25856	down	--
neg_9745	Safflor Yellow B	208.945	295.839	212.7	281.862	144.285	217.301	148.862	188.782	117.617	126.765	149.954	119.345	226.822	141.888	0.625546	-0.676812	0.0110042	2.01872	down	--
neg_9763	3-Hydroxycapric acid	145.49	126.36	144.301	201.835	175.736	184.197	158.121	127.741	107.385	113.201	118.989	132.346	162.986	126.297	0.774894	-0.367929	0.0279962	1.80126	down	--
neg_9776	Pimentol	228.148	423.343	305.962	356.411	206.315	491.229	168.213	268.408	120.852	186.623	254.184	212.544	335.235	201.804	0.601979	-0.732215	0.0321234	1.77057	down	--
neg_9787	Koraiol	50.3902	164.56	125.207	159.879	192.513	159.405	40.6693	27.8356	52.6931	138.489	73.7338	61.5825	141.992	65.8338	0.463643	-1.10891	0.0153308	1.88185	down	--
neg_9795	2'',4''-Diacetylafzelin	175.73	209.107	213.276	226.555	118.876	213.322	66.881	115.8	63.7998	62.7009	66.3705	56.4517	192.811	72.0006	0.373426	-1.42111	0.00021986	2.45815	down	--
neg_9981	9R,10S-EpOME	61.6344	52.4089	35.1627	3.03064	50.9046	45.2731	8.91819	17.9606	21.9834	11.4227	11.1938	25.2391	41.4024	16.1196	0.389341	-1.36089	0.0292498	1.80997	down	Linoleic acid metabolism(ko00591)
pos_10008	PC(16:0/18:2(10E,12Z))	1.40441e+06	232710	306575	2.53995e+06	3.05356e+06	2.25182e+06	8.91159e+06	9.60527e+06	8.42162e+06	8.20739e+06	1.91792e+06	180029	1.6315e+06	6.2073e+06	3.80465	1.92776	0.0390411	1.84367	up	--
pos_10041	1-(2-Furyl)butan-3-one	84.1527	71.876	103.453	111.845	97.3405	74.966	68.7052	82.4019	61.1258	72.368	64.7616	76.5838	90.6055	70.9911	0.783518	-0.351961	0.0304929	1.86396	down	--
pos_10046	3-Methyl-5-pentyl-2-furanpropanoic acid	1278.43	979.29	1573.24	1396.42	1291.61	1236.45	1097.74	1223.24	789.62	1029.78	810.451	980.499	1292.57	988.554	0.764795	-0.386855	0.0163735	1.84011	down	--
pos_10047	4-Methylstyrene	646.785	568.071	799.164	757.169	732.55	611.881	585.507	707.152	518.168	564.342	532.566	570.58	685.937	579.719	0.845149	-0.242722	0.0457637	1.67587	down	--
pos_10048	QH(2)	1141.88	1248.04	1519.7	1512.75	1405.29	1140.76	1075.71	1232.64	1025.62	953.592	1121.94	1119.23	1328.07	1088.12	0.819327	-0.287489	0.0191	1.98442	down	--
pos_10116	PS(14:1(9Z)/PGJ2)	11572	9199.68	8233.46	5730.51	8594.32	8835.04	3638.2	9751.4	4359.62	4954.81	4250.42	4966.22	8694.16	5320.11	0.611918	-0.70859	0.0180379	1.83273	down	--
pos_10145	PS(20:0/20:5(5Z,8Z,11Z,14Z,17Z))	2724.9	1187.97	1723.46	1433.27	1611.6	1936.36	914.801	1074.52	1002.99	976.88	1144.68	883.511	1769.59	999.563	0.564855	-0.824048	0.0158411	1.96117	down	--
pos_10181	N-Stearoyl Isoleucine	4373.43	4770.79	6000.43	3949.48	4166.78	3822.22	3479.64	3468.8	3751.55	2940.09	3180.98	3352.52	4513.86	3362.26	0.744876	-0.424929	0.0152069	1.95793	down	--
pos_10261	N-Acetyl-L-2-amino-6-oxopimelate	45.0203	70.4172	81.964	74.2308	63.3071	51.3232	48.1024	57.5127	46.0871	46.2263	53.8277	43.573	64.3771	49.2215	0.764581	-0.387258	0.0460569	1.7409	down	--
pos_10287	Arachidonoyl Serinol	10618.5	10485.4	8910.3	9074.21	10334.4	8031.26	7803.24	8472.65	7370.3	7307.04	7878.56	8797.86	9575.67	7938.27	0.829005	-0.270548	0.010909	2.06508	down	--
pos_10291	9-cis-Retinyl Oleate-[d17]	44707.8	21622.3	25018	64615.6	54169.5	52493.9	20666.2	20040.7	21894.1	17419.2	16299.6	15025.7	43771.2	18557.6	0.423968	-1.23797	0.0148082	2.09147	down	--
pos_10320	Oleoylethanolamide	4305.65	2654.41	2854.82	3798.53	3720	2962.34	3681.35	4542.81	4597.16	3719.64	3832.53	4565.34	3382.62	4156.47	1.22877	0.297217	0.0410465	1.53925	up	cAMP signaling pathway(ko04024)
pos_10397	Geranyl hexanoate	774.351	475.276	540.682	1259.27	1052.18	840.42	1534.04	1650.2	1465.2	1203.83	1366.2	1162.63	823.697	1397.02	1.69603	0.762163	0.00368548	2.08934	up	--
pos_10400	2,4-Heptadecanedione	70.5788	43.5526	61.5043	56.7518	70.478	35.1555	46.4091	41.4058	31.7376	18.7641	41.0324	38.357	56.3368	36.2843	0.64406	-0.634733	0.0206945	1.87209	down	--
pos_10453	arachidyl amido cholanoic acid	4986.6	3037.16	3960.7	6586.01	5132.53	6690.81	11499.9	23080.9	13733.6	22852.7	15580.8	12264.6	5065.64	16502.1	3.25765	1.70383	0.00229329	2.3479	up	--
pos_10457	PE(15:0/22:1(13Z))	102023	14722.2	20710	115162	83998.2	160727	183058	288703	216280	340881	238357	172958	82890.3	240040	2.89587	1.534	0.0012215	2.27247	up	--
pos_10472	Cyclohexa-2,4-dienylmethanol	432.981	451.871	517.081	588.264	491.977	448.094	393.653	436.065	370.659	334.666	455.904	424.533	488.378	402.58	0.824321	-0.278722	0.0179493	1.97358	down	--
pos_10523	DG(20:3(8Z,11Z,14Z)-2OH(5,6)/16:0/0:0)	15528.6	8106.72	15260	9356.84	20651.5	8079.71	7046.82	8109.55	7619.74	1763.89	3267.8	2443.91	12830.6	5041.95	0.392964	-1.34753	0.012003	1.97034	down	--
pos_10534	Diplodiatoxin	1413.92	743.871	940.434	1246.19	1590.84	1152.28	94.2729	146.647	414.033	299.121	414.54	395.679	1181.26	294.049	0.248929	-2.00619	0.000362524	2.48985	down	--
pos_10573	1-[(2R,4R,5R)-5-(Aminomethyl)-4-hydroxyoxolan-2-yl]-5-methylpyrimidine-2,4-dione	0.00334789	8.27794e-11	0.925956	0.000913552	0.109419	8.27794e-11	1.27643	3.9801	1.27794	5.47885	1.79679	1.60996	0.173273	2.57001	14.8322	3.89066	0.0193136	2.02086	up	--
pos_10587	(6R)-6-(2-Hydroxy-2-methylpropyl)-3-[(1R)-1-[4-(1-methyl-2-oxopyridin-4-yl)phenyl]ethyl]-6-phenyl-1,3-oxazinan-2-one	7.54602	34.7587	46.6133	27.2469	39.421	45.6439	19.9326	31.5564	7.89357	4.47147	6.10965	3.16188	33.5383	12.1876	0.363393	-1.4604	0.018768	1.83112	down	--
pos_10588	hydroxyrepaglinide	18.1306	15.4217	68.5961	22.0807	30.908	27.4052	7.63169	19.9709	9.47042	3.2498	7.40735	10.2026	30.4237	9.65546	0.317366	-1.65578	0.0477346	1.6962	down	--
pos_1060	CDP-DG(PGE2/20:3(5Z,8Z,11Z))	128.346	140.126	51.3334	100.082	132.112	69.239	45.3549	8.27794e-11	1.45521	54.3413	13.4087	65.8071	103.54	30.0612	0.290335	-1.78421	0.00342185	2.14272	down	--
pos_10618	Pyrophaeophorbide a	43848.5	42055.9	83350.8	58739.4	71136.3	52970	24182.9	55750.3	36824.2	27793.7	22413.3	36358.5	58683.5	33887.1	0.577456	-0.792217	0.0143138	1.95667	down	--
pos_1195	beta-D-Galactopyranosyl-(1->4)-2-amino-2-deoxy-beta-D-glucopyranosyl-(1->6)-D-mannose	3885.92	5142.26	1558.95	940.943	6875.96	2023.93	305.224	374.385	1036.9	1728.15	809.147	1534.34	3404.66	964.692	0.283345	-1.81937	0.0485462	1.73118	down	--
pos_1252	Dhghab	2177.13	2925.37	1451.09	1429.01	1871.7	1904.68	732.191	1201.71	1208.92	1381.64	1214.16	1617.83	1959.83	1226.07	0.625602	-0.676684	0.0219047	1.87358	down	--
pos_1472	Zearalenone 4-sulfate	20.0712	16.5249	15.2791	16.1621	11.4311	22.5913	7.8167	15.8402	9.41679	6.64346	6.66179	16.6671	17.0099	10.5077	0.617737	-0.694934	0.0246585	1.82221	down	--
pos_1477	KBT 1585 hydrochloride	217.445	358.617	148.682	153.041	246.434	184.778	82.8653	108.355	139.545	112.097	118.718	162.543	218.166	120.687	0.553189	-0.854156	0.0271654	1.89441	down	--
pos_1506	alpha-CEHC glucuronide	2312.32	1704.7	1289.93	1434.69	3020.9	1048.51	617.235	840.501	888.795	1229.24	1039.41	1364.02	1801.84	996.535	0.553064	-0.854481	0.043908	1.77027	down	--
pos_1645	Isochorismate	3300.64	3229.81	2616.41	2429.95	2911.61	2007.81	1377.14	2428.77	1966.15	2122.09	1742.24	2024.72	2749.37	1943.52	0.706895	-0.500431	0.0101948	2.00157	down	--
pos_1807	2'-Dehydrokanamycin A	595.036	596.105	634.833	699.042	570.333	451.411	386.932	573.46	432.575	492.643	555.474	463.987	591.127	484.179	0.819077	-0.287928	0.0372494	1.75667	down	--
pos_1902	Jasmolone glucoside	2057.96	1820.4	1657.57	1618.2	1613.45	1125.89	923.36	1297.32	1182.41	1225.03	1125.4	1390.66	1648.91	1190.7	0.72211	-0.469709	0.0129388	2.0151	down	--
pos_2018	(1S,2R)-1-C-(indol-3-yl)glycerol 3-phosphate	11068.6	25878.6	32182.1	2554.58	5626.07	18478	17.9701	710.357	516.476	5024.19	3577.95	5214.95	15964.7	2510.32	0.157242	-2.66894	0.036019	1.73608	down	Phenylalanine, tyrosine and tryptophan biosynthesis(ko00400)
pos_2084	3,4-Dihydro-5-(5-methyl-2-furanyl)-2H-pyrrole	765.754	734.671	580.999	504.521	567.241	627.902	372.294	676.211	503.823	420.256	465.551	497.502	630.181	489.273	0.7764	-0.365128	0.0390407	1.67784	down	--
pos_2085	Metyrosine	2082.23	1990.25	1206.66	1235.18	1306.05	1733.2	802.361	1181.7	1144.62	1320.5	1095.42	1251.79	1592.26	1132.73	0.7114	-0.491268	0.0355334	1.7076	down	--
pos_2108	Asparaginyl-Phenylalanine	1210.64	1042.87	941.073	564.593	817.224	906.084	454.189	698.699	687.365	766.409	583.024	740.463	913.747	655.025	0.716856	-0.480245	0.0345479	1.67322	down	--
pos_2134	6-Methylthiopurine 5'-monophosphate ribonucleotide	36.0289	77.0167	100.649	52.0809	37.9202	80.6717	14.8355	4.32811	44.3197	43.7358	60.6585	22.0168	64.0612	31.6491	0.494045	-1.01729	0.0409829	1.56535	down	Drug metabolism - other enzymes(ko00983)
pos_2194	Pluviatolide	8.27794e-11	108.025	29.092	8.27794e-11	87.6936	8.27794e-11	155.207	8.27794e-11	109.768	167.98	159.17	116.927	37.4684	118.175	3.15401	1.65719	0.0329733	1.75289	up	--
pos_2309	9(Z),11(E),13(E)-Octadecatrienoic Acid ethyl ester	15964.5	13384.3	10009	29799.5	18234.3	21247.1	45582.3	41541.9	54921.3	28218.4	39365.2	38976.5	18106.5	41434.3	2.28837	1.19432	0.000533434	2.28343	up	--
pos_2310	Docosahexaenoic Acid methyl ester	3435.05	3408.99	3705.25	4968.85	4203.67	4977.42	4949.8	5775.22	5240.72	4125.14	4784.17	4983.01	4116.54	4976.34	1.20887	0.273654	0.0438252	1.51961	up	--
pos_2324	4-Hydroxycyclohexylcarboxylic acid	8.27794e-11	16.533	11.2042	7.86074	8.76586	13.8172	19.9934	20.7755	57.382	14.4497	53.2611	67.8536	9.69684	38.9526	4.01704	2.00613	0.0257407	1.77255	up	--
pos_2328	DG(17:0/PGF1alpha/0:0)	26812.5	17173.4	14313	44320.3	28494.6	33627.5	45923.9	51736.9	67289	55435.3	40189.9	58277.6	27456.9	53142.1	1.93547	0.952687	0.00156149	2.15606	up	--
pos_2351	Asparaginyl-Lysine	8.27794e-11	8.27794e-11	8.27794e-11	8.27794e-11	0.00925885	8.27794e-11	9.07058	8.14477	4.19327	1.50731	2.46492	0.593531	0.00154314	4.32907	2805.36	11.454	0.0301214	1.93181	up	--
pos_2383	(4Z,7Z,11Z,13Z,16Z,19Z)-10-Hydroxydocosa-4,7,11,13,16,19-hexaenoylcarnitine	935.084	470.61	1026.1	1027.26	1040.46	600.806	153.091	331.873	511.464	503.928	256.513	262.504	850.053	336.562	0.395931	-1.33668	0.00241031	2.23083	down	--
pos_2390	20alpha,22beta-Dihydroxycholesterol	79659.2	45519.1	58335	62394.5	72787.5	53036	78898.7	92007.9	69727	83801.9	90831.5	82579	61955.2	82974.3	1.33926	0.421439	0.00810939	1.98178	up	--
pos_2405	DG(16:1(9Z)/16:0/0:0)	11880.2	12371.4	14286.1	17212.5	13981.1	14644.3	12348	13503.7	11185.6	10787.5	10406.9	10102.8	14062.6	11389.1	0.809884	-0.304213	0.0193415	1.87689	down	--
pos_2423	DG(18:0/22:6(5Z,7Z,10Z,13Z,16Z,19Z)-OH(4)/0:0)	266688	155327	212995	359314	257906	270305	458165	380371	395082	284945	352454	252393	253756	353902	1.39465	0.479908	0.0361717	1.6898	up	--
pos_2460	8-[3]-ladderane-1-octanol	2001.6	6398.96	9145.15	1557.62	2215.81	2178.68	11674.8	10221.1	9233.62	5452.86	11011.5	5908.53	3916.31	8917.08	2.27691	1.18708	0.0137879	1.9325	up	--
pos_2536	N-[[3-Hydroxy-2-(2-pentenyl)cyclopentyl]acetyl]isoleucine	109.838	134.302	109.905	63.9223	110.061	98.3857	45.5983	74.4711	35.9284	52.5418	36.9169	60.3838	104.402	50.9734	0.48824	-1.03434	0.00117473	2.28074	down	--
pos_2593	10-OPDA	2443.63	1588.32	2327.47	2001.65	3272.16	2418.52	1787.3	1343.22	1806.89	1461.88	1990.59	1643.51	2341.96	1672.23	0.714032	-0.485939	0.0318255	1.78055	down	--
pos_2650	3,5,7-Trimethyl-2E,4E,6E,8E-undecatetraene	37.9131	32.314	36.1187	47.3228	52.7365	46.0362	55.9198	82.7281	83.8121	58.1799	68.3227	64.3473	42.0736	68.885	1.63725	0.711275	0.00147166	2.17147	up	--
pos_2671	3-Hexenoic acid	55.248	43.3216	53.6437	64.0867	67.2311	49.5797	43.6281	50.3938	44.0517	41.0285	46.3554	47.0273	55.5185	45.4141	0.818	-0.289827	0.0385574	1.86773	down	--
pos_2692	gamma-Aminobutyryllysine	42.8504	24.3424	22.1478	43.1028	45.5916	45.259	12.4272	12.0374	16.0895	5.04512	17.3991	12.0231	37.2157	12.5036	0.335976	-1.57357	0.00161615	2.37289	down	--
pos_2758	Astromicin	128.591	196.642	149.231	169.453	127.584	155.104	156.103	292.15	157.377	257.781	229.576	227.415	154.434	220.067	1.42499	0.510949	0.0314603	1.698	up	--
pos_2886	Lys Ile Lys Leu	3327.57	1959.03	3183.73	6399.01	3072.79	2238.19	13147.1	4312.09	3433.76	9813.43	16802.8	22735.3	3363.39	11707.4	3.48084	1.79944	0.0397127	1.69965	up	--
pos_2896	Amafolone	934.017	1269.91	1224.23	767.66	1100	727.283	66.6339	20.6721	171.227	544.868	204.813	189.75	1003.85	199.661	0.198895	-2.32992	6.94274e-05	2.44448	down	--
pos_2900	9(S)-HPODE	18914.2	8349.42	9945.87	13607.6	20431.3	13270.1	7231.78	5440.72	8818.79	8490.75	7850.85	6982.06	14086.4	7469.16	0.530238	-0.915287	0.018331	1.97238	down	--
pos_2910	DG(15:0/18:3(10,12,15)-OH(9)/0:0)	27298.5	25707.2	20876.1	32408.2	29148.8	26517.9	19556.1	16332.5	19134.5	17813.4	18432.2	16225.3	26992.8	17915.7	0.663721	-0.591351	0.00134234	2.39372	down	--
pos_2950	9-HpOTrE	74.9172	75.8287	25.0415	66.8675	47.642	84.3276	26.5575	14.6592	38.5287	34.5532	57.8957	45.6125	62.4374	36.3011	0.5814	-0.782396	0.0409159	1.66227	down	--
pos_2970	SM(d20:1/PGE1)	13758.7	26971.5	8959.79	87066.9	19771.7	79372.6	194496	161523	216216	138047	127408	51476.9	39316.9	148195	3.76923	1.91427	0.00409228	2.19582	up	--
pos_3308	Hapten	174604	239850	232834	176017	258245	143963	33737.4	93327	118888	140778	114964	169980	204252	111946	0.548076	-0.867552	0.00586192	2.11417	down	--
pos_3312	Mezlocillin	101.371	183.35	291.29	193.77	380.996	100.571	8.27794e-11	39.4389	67.8654	90.8357	71.4611	197.571	208.558	77.862	0.373335	-1.42146	0.0368398	1.8111	down	--
pos_3335	2,4-Dihydroxy-6-pentylbenzoate	12177.6	20847.5	10998.3	9486.92	8471.56	24558.8	4607.65	9438.35	8667.07	6033.67	6977.42	8474.21	14423.4	7366.4	0.510724	-0.969386	0.0476246	1.68291	down	--
pos_3373	Taraxinic acid glucosyl ester	141.735	201.118	182.169	104.984	194.522	187.469	111.213	130.002	116.666	92.1118	98.7169	107.612	168.666	109.387	0.648542	-0.624729	0.0100187	2.05915	down	--
pos_3388	Glutaric acid	92.8551	80.5373	64.4207	88.2305	57.1446	84.1634	28.8896	37.6906	62.1147	61.2303	51.0877	73.4469	77.8919	52.4099	0.672854	-0.571634	0.0172971	1.87563	down	Fatty acid degradation(ko00071);;Lysine degradation(ko00310)
pos_3411	Pictilisib	1152.05	2157.85	1585.44	784.302	1892.86	838.28	8.27794e-11	43.8229	460.468	809.695	322.061	1209.75	1401.8	474.3	0.338352	-1.5634	0.0118416	1.96437	down	--
pos_3415	Asn Asn Val	395.555	319.083	292.04	124.043	369.132	387.163	85.1427	101.733	224.729	135.649	76.8601	110.276	314.502	122.398	0.38918	-1.36149	0.00387492	2.10555	down	--
pos_3417	Nikkomycin	508.783	624.315	594.29	486.841	749.231	430.183	189.938	345.813	413.329	460.582	363.448	427.627	565.607	366.79	0.648488	-0.624848	0.00902955	2.03253	down	--
pos_3425	Achyranthoside D	8.27794e-11	86.3169	14.6031	10.2441	8.27794e-11	8.27794e-11	24.9264	10.4167	336.754	404.608	174.197	396.952	18.5274	224.642	12.1249	3.5999	0.0375738	1.77523	up	--
pos_3437	Apigenin 7-[feruloyl-(->2)-[glucuronyl-(1->3)]-glucuronyl-(1->2)-glucuronide]	315.028	442.258	509.39	522.672	471.778	380.749	10.1408	82.2839	226.622	259.215	211.63	477.614	440.313	211.251	0.479775	-1.05957	0.0161134	2.03913	down	--
pos_3448	DIMBOA	8808.45	8143.96	6397.05	9893.44	5474.1	8054.28	2709.8	3563.94	5870.73	6541.81	4763.69	7634.4	7795.21	5180.73	0.664604	-0.589434	0.0266349	1.79544	down	--
pos_3449	2-Hydroxylamino-4,6-dinitrotoluene	1867.16	1647.28	1302.72	2076.92	1068.45	1638.78	583.691	710.681	1204.9	1389.18	1004.24	1605.97	1600.22	1083.11	0.676852	-0.563087	0.0405994	1.68279	down	--
pos_3450	Hexahydro-6,7-dihydroxy-5-(hydroxymethyl)-3-(2-hydroxyphenyl)-2H-pyrano[2,3-d]oxazol-2-one	64138.5	62155.2	48141.3	75846.4	46645.9	61594.7	26195.7	31579.3	47078.3	52773.4	39227.3	59928.6	59753.7	42797.1	0.716226	-0.481514	0.0339758	1.75067	down	--
pos_3454	Pancratistatin	116851	115365	87632.2	138041	83081	111327	40850.5	53658.5	84918.2	94940.3	69899.4	109321	108716	75598	0.695369	-0.524149	0.0343359	1.75396	down	--
pos_3456	1-Anilino-9,10-dioxo-2-anthroic acid	743003	662664	553905	931456	565233	716361	303271	388122	570632	618628	488927	669914	695437	506582	0.728437	-0.457123	0.0413726	1.70398	down	--
pos_3463	3-Hydroxyomeprazole	96783.2	89954.6	68802	127956	68804.3	93497.4	36685.4	49348.8	70984	78971.1	58004.2	82632.1	90966.2	62770.9	0.690047	-0.535234	0.0355999	1.74282	down	--
pos_3464	7-Methyl-2'-deoxyguanosine-3'-monophosphate	362120	339721	256180	439569	252073	347286	131605	170552	265432	296212	224116	333641	332825	236926	0.711865	-0.490325	0.0479267	1.65995	down	--
pos_3471	2,4-Dihydroxy-7,8-dimethoxy-2H-1,4-benzoxazin-3(4H)-one	172.219	150.084	107.639	151.923	114.373	144.311	72.4728	94.2728	116.641	113.697	93.8551	135.35	140.091	104.381	0.745093	-0.424507	0.0243666	1.81086	down	--
pos_3473	gamma-Glutamylleucine	316.254	428.034	364.138	338.931	361.902	271.46	989.713	1134.36	417.821	447.773	851.903	572.727	346.786	735.716	2.12153	1.0851	0.0237586	1.90682	up	--
pos_3562	[D-Met2, Pro5]-enkephalinamide	1604.83	1367.43	971.875	1465.77	1648.44	781.526	557.917	497.363	749.073	611.025	627.992	613.931	1306.64	609.55	0.466501	-1.10005	0.00402411	2.31975	down	--
pos_3583	Glutamylisoleucine	528.869	573.933	497.048	517.202	455.385	402.558	803.97	1279.51	566.795	551.887	947.225	735.313	495.832	814.117	1.64192	0.715384	0.03447	1.73938	up	--
pos_3605	5,6-Dimethyl-2,3-pyrazinedicarbonitrile	2296.21	3215.11	2027.63	657.285	2623.54	1862.95	289.341	827.225	168.701	410.037	1009.33	122.842	2113.79	471.246	0.222939	-2.16528	0.00385659	2.18483	down	--
pos_3606	3-(3-Furanyl)-2-methyl-2-propenal	4973.02	6710.65	4244.07	1218.04	5869.48	4118.99	522.543	1742.42	165.152	662.89	2184.24	167.81	4522.37	907.509	0.200671	-2.3171	0.00381577	2.17898	down	--
pos_3609	Caffeic aldehyde	12899.2	17718.8	11289.1	3500.06	15465.5	10779.2	1429.93	4667.99	332.936	1793.74	5816.71	360.099	11942	2400.23	0.200991	-2.3148	0.00334824	2.19102	down	--
pos_3615	Venlafaxine	862.085	1150.32	611.667	300.178	518.825	643.947	177.378	349.363	453.317	501.271	194.575	146.117	681.171	303.67	0.445806	-1.16551	0.0248192	1.7279	down	--
pos_3618	3β-hydroxy-estra-5,7,9-trien-17-one	1305.76	1151.23	1332.06	843.666	1182.58	1265.98	789.154	967.254	1123.77	725.701	507.25	819.684	1180.21	822.135	0.696599	-0.521599	0.0102353	1.89882	down	--
pos_3620	Butyl (S)-3-hydroxybutyrate glucoside	20130.2	19521.2	32546.9	17062.2	37614.3	31797.2	8232.52	12408.4	12430.1	13531.7	9619.72	12387.5	26445.3	11435	0.432402	-1.20956	0.00687189	2.18135	down	--
pos_3681	2',3'-Didehydro-2',3'-dideoxycytidine	454.405	445.273	321.722	406.865	279.25	453.266	463.279	485.935	505.983	482.464	553.933	534.865	393.463	504.41	1.28197	0.358367	0.0134309	1.96926	up	--
pos_3688	Glutamic acid gamma-methyl ester	54.6134	45.9918	41.9138	49.9409	55.1415	52.897	28.3694	26.672	39.1158	36.0635	32.9806	36.9809	50.0831	33.3637	0.666167	-0.586044	0.000208971	2.40812	down	--
pos_3707	2-Formaminobenzoylacetate	6005.22	24721.4	25435.4	24877.6	14644	16511.3	4141.06	10501	4777.4	5668.72	6239.23	5459.88	18699.2	6131.22	0.327887	-1.60873	0.00940988	2.15723	down	--
pos_3710	N-Acetyl-6-O-L-fucosyl-D-glucosamine	774.906	515.549	597.787	697.922	893.432	563.873	367.658	574.426	532.14	441.371	454.997	421.41	673.912	465.334	0.690496	-0.534294	0.0142616	2.00816	down	--
pos_3719	2-Butyl-4-methylthiazole	173.075	150.832	156.817	76.54	144.349	171.354	47.4741	39.3733	105.436	101.316	55.1107	99.5719	145.495	74.7136	0.513515	-0.961523	0.00428592	2.01757	down	--
pos_3729	Oleoside dimethyl ester	644.359	574.137	467.5	638.361	523.782	782.224	836.474	774.447	824.022	610.321	778.551	729.526	605.061	758.89	1.25424	0.326811	0.0221676	1.80211	up	--
pos_3737	Cyanuric acid	58.5122	408.277	276.283	263.219	178.182	190.123	50.3497	74.9042	61.4578	66.7543	86.5274	74.8223	229.099	69.136	0.301773	-1.72847	0.0202258	2.02544	down	--
pos_3815	L-Glutamic acid	101.471	31.0896	43.0518	43.0859	62.3602	35.1215	8.27794e-11	23.4097	10.3901	3.28667	25.0999	19.6261	52.6966	13.6354	0.258753	-1.95035	0.0127845	2.02767	down	--
pos_3850	Matairesinol	1532.4	1980.96	781.6	1634.99	1474.05	1838.77	529.025	454.598	787.634	1313.45	1016.34	995.723	1540.46	849.462	0.551433	-0.858743	0.0102239	1.95177	down	--
pos_4020	5-Acetylamino-6-formylamino-3-methyluracil	1119.28	1137.8	1121.97	960.305	929.077	1077.91	773.92	924.011	813.968	648.581	653.078	764.028	1057.72	762.931	0.721295	-0.471338	0.000397355	2.33677	down	Caffeine metabolism(ko00232)
pos_4062	Neplanocin A	31.6206	40.7967	64.0257	49.3944	29.9416	52.9643	5.0516	28.3301	21.8636	11.5136	10.4174	35.0443	44.7906	18.7034	0.417576	-1.25989	0.00468255	2.1351	down	--
pos_4080	2,8-Quinolinediol	113467	67033.4	111193	122056	131461	100127	85917.2	89843.7	76500.6	79669.5	75102.8	95051.6	107556	83680.9	0.77802	-0.362121	0.0481217	1.7534	down	--
pos_4093	1H-Indol-2-ol	4266.15	2755.68	4230.76	4239.23	4636.45	3609.75	2961.31	3671.18	2835.29	2874.46	2737.2	3473.61	3956.34	3092.17	0.781575	-0.355544	0.0261762	1.87205	down	--
pos_4097	D-Ribose	22.6144	2.70168	20.7663	16.3343	21.4272	15.195	4.42677	8.27794e-11	3.23226	8.56956	6.98275	19.357	16.5065	7.09472	0.429814	-1.21821	0.0435374	1.65821	down	ABC transporters(ko02010);;Pentose phosphate pathway(ko00030)
pos_4169	loganate	1052.68	927.043	731.986	985.133	576.667	758.503	350.733	571.292	680.859	606.283	545.74	729.373	838.669	580.713	0.692423	-0.530275	0.0192257	1.88052	down	--
pos_4225	ribostamycin	1368.25	1585.45	1661.56	1262.92	1157.57	1561.09	696.997	1373.68	1039.76	1092.13	1005.45	889.679	1432.81	1016.28	0.709294	-0.495544	0.00701412	1.98491	down	--
pos_4234	6-Hydroxypseudooxynicotine	1593.45	1510.81	1719.87	1489.87	1512.85	1241.89	1041.53	1562.06	1179.47	1009.85	1150.46	1475.24	1511.46	1236.43	0.818041	-0.289755	0.038839	1.80134	down	Nicotinate and nicotinamide metabolism(ko00760)
pos_4288	Dihomo-gamma-linolenate	238.841	265.709	161.876	61.2446	233.82	138.893	24.8969	193.24	60.2715	9.16991	76.1551	39.5812	183.397	67.2192	0.366522	-1.44803	0.0192224	1.84661	down	Linoleic acid metabolism(ko00591);;Biosynthesis of unsaturated fatty acids(ko01040)
pos_4451	Ala Tyr Asp Lys	15364.1	20291.5	9374.04	4073.05	26506.9	14039.4	3574.89	5323.96	3346.23	3066.76	7693.18	4236.9	14941.5	4540.32	0.303873	-1.71846	0.0224453	1.95173	down	--
pos_4500	Isoquinoline N-oxide	20887.2	10189.8	26713.3	13367.5	16295.7	14297.6	5423.05	5239.87	5113.23	6831.89	6350.71	9730.55	16958.5	6448.22	0.380235	-1.39504	0.00631162	2.15215	down	--
pos_4534	5,8,11-Eicosatriynoic acid	3.69534	7.72315	9.25201	1.97072	8.09894	0.0764751	5.45414	18.2271	6.53754	20.1173	33.1201	12.5702	5.1361	16.0044	3.11606	1.63972	0.0488551	1.64372	up	--
pos_4608	3-Isochromanone	202.468	131.359	176.921	196.046	190.374	168.675	144.679	146.612	155.291	122.178	107.251	147.119	177.641	137.188	0.77228	-0.372805	0.0122037	1.9627	down	--
pos_4653	Acarviosin	450.379	427.7	585.654	620.062	348.138	442.155	264.72	391.322	391.36	401.047	369.568	303.623	479.015	353.607	0.738197	-0.437923	0.0317948	1.75066	down	--
pos_468	5-phosphonooxy-L-lysine	54.9473	76.8256	20.5036	20.5782	43.2267	46.7634	87.94	52.7732	74.0065	82.8591	76.8363	51.9149	43.8075	71.055	1.62198	0.69776	0.0320341	1.83466	up	Lysine degradation(ko00310)
pos_4718	(9Z,11E,13E,15Z)-4-Oxo-9,11,13,15-octadecatetraenoic acid	46.1844	34.3832	39.147	50.2833	40.3223	48.8287	272.436	406.093	210.736	122.669	394.169	52.3238	43.1915	243.071	5.62775	2.49256	0.0186982	2.01652	up	--
pos_4814	Lacinilene C	787.399	830.641	775.376	718.68	732.1	680.87	451.779	738.357	519.621	534.437	527.445	505.131	754.178	546.128	0.724138	-0.465664	0.00209145	2.28305	down	--
pos_5011	7-Ethyl-3,6-dihydro-1,4-dimethylazulene	104.086	161.973	133.531	120.689	145.96	114.875	52.7672	132.542	76.2482	63.8241	89.015	67.2804	130.186	80.2794	0.616653	-0.697469	0.00700094	2.10403	down	--
pos_5120	2'-Hydroxydaidzein	152.104	172.546	138.369	163.121	139.99	164.628	56.6793	118.81	73.0711	97.1233	83.376	70.2012	155.126	83.2101	0.536402	-0.898613	0.000113329	2.49628	down	--
pos_5144	Isoalantolactone	2150.61	2761.16	2479.6	2169.25	2299.74	2256.43	1230.33	2303.24	1469.33	1366.32	1561.81	1389.84	2352.8	1553.48	0.660269	-0.598874	0.00223327	2.26718	down	--
pos_5176	Perlolyrine	16.0281	20.7155	11.7619	13.2596	11.7449	4.37941	2.25958	2.2275	2.79166	3.29844	9.28564	4.42466	12.9816	4.04791	0.31182	-1.68121	0.00782598	2.0951	down	--
pos_5257	2-Amino-4-[(2-hydroxy-1-oxopropyl)amino]butanoic acid	31.7819	32.0743	41.4901	40.0373	34.7485	72.2228	21.3731	10.2945	7.26363	19.3096	5.93209	9.99895	42.0591	12.362	0.293919	-1.76651	0.00358384	2.15031	down	--
pos_5282	alantolactone	891.317	1023.85	950.442	904.574	877.472	872.488	565.566	827.127	691.733	592.21	661.003	613.743	920.024	658.564	0.715812	-0.482348	0.000360955	2.44723	down	--
pos_5292	(S,S)-Nt-Histidinylalanine	487.728	379.542	472.822	583.877	475.672	367.869	274.213	424.495	387.166	297.246	323.741	361.987	461.252	344.808	0.747549	-0.419761	0.0168317	1.98487	down	--
pos_5374	Cyclohexenyl	76.0347	105.514	102.843	89.7419	86.6963	77.6785	55.8595	97.9864	68.8552	60.6478	58.5162	60.8319	89.7514	67.1162	0.747801	-0.419274	0.0207245	1.87357	down	--
pos_5489	3,7-DIHYDROXYFLAVONE	372.169	320.345	264.408	248.071	244.937	306.733	98.0283	327.652	149.903	205.543	212.362	208.168	292.777	200.276	0.684056	-0.547815	0.0363629	1.72687	down	--
pos_5530	Myricanol 5-beta-sophoroside	1929.42	1508.12	952.14	573.579	1816.48	876.281	498.33	769.584	698.134	394.072	551.931	760.032	1276	612.014	0.479633	-1.06	0.0312039	1.85118	down	--
pos_5631	Gabapentin	1448.42	1305.08	1309.32	933.111	1412.4	1032.18	544.8	1032.82	825.896	542.836	684.316	1123.62	1240.09	792.382	0.638974	-0.646172	0.00714757	2.09866	down	--
pos_5634	beta-Alanyl-L-lysine	540.328	568.223	568.324	385.764	536.348	412.536	227.892	460.744	346.717	249.933	303.844	452.517	501.92	340.274	0.677945	-0.56076	0.0120076	2.0127	down	beta-Alanine metabolism(ko00410)
pos_5636	Lys Ala Ser	2310.55	2115.49	2066.75	1469.91	2286.76	1630.69	873.212	1768.45	1321.19	915.724	1137.47	1840.51	1980.02	1309.43	0.661319	-0.596583	0.0133156	1.99644	down	--
pos_5679	Palustrine	4982.88	7583.89	2698.92	2947.29	4907.35	5723.89	1158.47	1796.55	2868.51	2495.53	1994.66	2101.93	4807.37	2069.28	0.430438	-1.21612	0.0124977	2.02296	down	--
pos_5785	N-cis-tetradec-9Z-enoyl-L-Homoserine lactone	849.919	1164.47	505.864	490.309	784.542	956.737	209.974	244.982	516.124	334.253	379.036	415.912	791.973	350.047	0.441993	-1.1779	0.00709638	2.0982	down	--
pos_5802	(±)-Octanoylcarnitine	415.293	339.324	265.819	304.676	333.58	354.386	147.867	227.549	244.907	237.909	376.026	215.024	335.513	241.547	0.719933	-0.474065	0.031215	1.73346	down	--
pos_5804	2-Undecyl-4(1H)-quinolinone N-oxide	302.397	312.912	321.584	230.017	301.604	226.892	197.201	269.394	250.059	163.81	258.862	175.725	282.568	219.175	0.775656	-0.366511	0.0324658	1.70928	down	--
pos_5858	4-hydroxy ketorolac	48.6513	38.0638	52.4937	56.1149	42.1883	52.3229	36.2346	38.6186	39.3777	37.3496	42.1144	38.751	48.3058	38.741	0.801994	-0.318336	0.0177803	1.97767	down	--
pos_5921	Fumonisin B1	11977.2	21639.8	25499	19520.9	26423.1	17819.7	4057.88	15728.8	4093.38	5594.51	10181.1	5513.26	20479.9	7528.16	0.367587	-1.44384	0.00119786	2.30711	down	--
pos_5952	Penbutolol	5723.02	3160.01	2825.52	4864.31	4204.72	1722.06	1212.7	1651.99	2397	1594.8	1733.9	2227.68	3749.94	1803.01	0.480811	-1.05646	0.0208517	1.99237	down	--
pos_5957	Ichangin 4-glucoside	225.866	291.607	170.758	124.02	164.875	344.914	46.5005	214.608	133.722	104.647	119.627	108.715	220.34	121.303	0.550527	-0.861115	0.0400385	1.65362	down	--
pos_6067	xi-3,5-Dimethyl-2(5H)-furanone	22.125	21.708	26.2231	23.2486	20.0183	24.9989	16.5331	22.6685	16.2126	16.3009	18.7447	21.0758	23.0536	18.5893	0.806349	-0.310524	0.0124699	1.97358	down	--
pos_6084	Mirificin	47.3628	90.1502	20.049	15.7105	30.6076	19.7741	0.14427	6.51707	1.64584	3.99214	3.73609	0.00144072	37.2757	2.67281	0.0717038	-3.80181	0.0301626	1.86732	down	--
pos_6099	5'-Methylthioadenosine	172.963	223.899	147.808	302.394	95.8156	173.098	6.04504	79.836	119.735	105.605	62.9285	156.179	185.996	88.3881	0.475214	-1.07335	0.0227653	1.88695	down	Cysteine and methionine metabolism(ko00270)
pos_6120	4-Hydroxy-5-(3',4'-dihydroxyphenyl)-valeric acid-O-glucuronide	0.882776	23.673	128.461	106.307	51.9872	121.709	3.37273	0.723662	0.113622	8.27794e-11	0.0657847	2.6731	72.1702	1.15815	0.0160475	-5.96151	0.0235591	1.95358	down	--
pos_618	Serylaspartic acid	127.806	85.3517	20.6491	75.1074	36.2374	83.6181	10.0663	9.46539	25.4344	37.416	23.7982	24.3593	71.4616	21.7566	0.304452	-1.71571	0.0234051	1.86342	down	--
pos_6180	(-)-alpha-Terpineol	1566.69	1023.85	1515.09	1247.13	1661.85	874.641	623.954	931.941	822.876	936.755	976.623	496.692	1314.87	798.14	0.607009	-0.72021	0.00902875	1.99056	down	--
pos_6221	Nystatin	8.27794e-11	8.27794e-11	0.119119	8.27794e-11	8.27794e-11	0.00358452	853.026	297.329	1286.06	2556.35	2986.46	80.1786	0.0204506	1343.24	65681.8	16.0032	0.039827	1.89356	up	--
pos_6262	Calenduloside G methyl ester	217.115	8.11053	4.02603	8.27794e-11	8.27794e-11	8.27794e-11	4729.09	3590.61	9875.63	6060.73	7510.22	2125.68	38.2086	5648.66	147.837	7.20787	0.00437945	2.35739	up	--
pos_6268	Inosinic acid	345.663	299.204	260.964	186.688	288.216	232.629	146.601	185.137	166.404	145.528	148.706	261.453	268.894	175.638	0.653187	-0.614432	0.00986334	1.99976	down	--
pos_6273	Saponin H	950.509	877.372	398.019	74.2446	642.136	640.133	6611.88	1666.86	6947.81	4840.47	15090	3404.76	597.069	6426.96	10.7642	3.42817	0.0283374	1.93674	up	--
pos_6280	5,6-Dihydro-5-fluorouracil	107.952	78.0197	59.4237	15.3787	75.6982	85.7857	63.9675	3.27503	43.2042	40.107	4.36674	36.3322	70.3764	31.8755	0.452928	-1.14265	0.0387831	1.52477	down	Drug metabolism - other enzymes(ko00983)
pos_6300	Glycyl-Aspartate	56.7087	118.472	94.8663	132.285	3.32738	179.243	24.2739	20.4867	29.5251	10.213	17.1223	27.001	97.4837	21.437	0.219903	-2.18506	0.0287164	1.86785	down	--
pos_6360	Aflatoxin B2a	1584.61	2079.4	2292.78	2624.2	1312.99	2496.04	1593.17	1738.18	1550.78	1152.26	1144.33	1357.55	2065	1422.71	0.688963	-0.537502	0.0283781	1.80124	down	--
pos_6378	Atreleuton	345.201	333.032	350.953	311.975	296.416	454.635	265.938	375.921	214.928	251.876	254.866	296.563	348.702	276.682	0.793463	-0.333765	0.0484643	1.58873	down	--
pos_6381	PA(18:4(6Z,9Z,12Z,15Z)/PGF2alpha)	65.8788	6.80719	0.175685	8.27794e-11	8.27794e-11	8.27794e-11	2557.25	1611.22	2819.29	1246.39	998.61	322.93	12.1436	1592.61	131.148	7.03506	0.00960336	2.24276	up	--
pos_6395	F16	175.943	154.779	198.157	170.064	156.382	209.273	159.548	153.456	136.178	161.934	147.799	154.008	177.433	152.154	0.857528	-0.221745	0.0380293	1.62792	down	--
pos_6398	Pratenol B	41.236	41.0958	29.8927	8.50962	28.9682	31.1929	19.7053	1.15828	10.6515	11.2518	8.27794e-11	20.3938	30.1492	10.5268	0.349156	-1.51806	0.00979435	1.88864	down	--
pos_6400	Wedelolactone	57.9672	87.3106	61.781	89.7664	32.9179	59.2222	45.6245	40.3402	35.2162	13.0881	17.5055	26.4087	64.8275	29.6972	0.458095	-1.12628	0.00795667	2.04123	down	--
pos_6403	3'-Amino-3'-deoxy-AMP	40.3275	84.525	59.9312	92.1144	2.1292	106.756	12.5205	27.4331	19.2963	36.7383	28.9405	16.8888	64.2972	23.6362	0.367609	-1.44376	0.0489077	1.67344	down	--
pos_6404	Morusin	58.5838	157.024	173.304	161.257	46.3175	339.331	3.55997	81.6689	27.7192	12.178	28.0453	34.1225	155.97	31.2157	0.200139	-2.32092	0.032758	1.80767	down	--
pos_6419	PG(a-15:0/PGE2)	141.658	4.9727	0.0129951	8.27794e-11	8.27794e-11	8.27794e-11	13723.3	2464.1	14480.4	24993	26403.4	1830.09	24.4407	13982.4	572.095	9.16011	0.0229049	2.07202	up	--
pos_6425	PA(P-16:0/PGE2)	12.1269	18.9237	0.989213	8.27794e-11	0.146952	8.27794e-11	471.659	154.022	596.689	923.328	963.971	41.0843	5.36446	525.125	97.8898	6.61309	0.0207819	2.09448	up	--
pos_6444	5,6-DHET	1737.78	1208.77	1683.05	1657.57	1347.05	1357.4	3269.36	2657.98	2367.43	1992.55	2838.25	1411.5	1498.6	2422.85	1.61674	0.693086	0.0166077	2.05306	up	Serotonergic synapse(ko04726);;Arachidonic acid metabolism(ko00590)
pos_6492	di-homo-gamma-linolenate	1203.24	907.799	835.891	310.665	800.498	212.633	1585.72	1145.35	1136.22	1017.49	1355.27	729.302	711.788	1161.56	1.63189	0.706541	0.0452116	1.71725	up	--
pos_6510	Melitracen	8.27794e-11	0.0112865	8.27794e-11	8.27794e-11	8.27794e-11	47.4003	337.448	178.765	237.25	162.152	285.814	73.9608	7.90193	212.565	26.9004	4.74955	0.00271584	2.42119	up	--
pos_6518	MG(20:3(8Z,11Z,14Z)-2OH(5,6)/0:0/0:0)	151.254	144.158	120.713	122.08	153.866	171.56	102.056	109.342	129.717	120.031	97.2384	133.477	143.938	115.31	0.801109	-0.31993	0.0185424	1.84067	down	--
pos_6527	Azithromycin	2.19797	0.187325	17.5424	8.27794e-11	8.27794e-11	8.27794e-11	525.68	582.941	1880.79	3340.72	3450.65	933.593	3.32129	1785.73	537.661	9.07055	0.0224064	2.01952	up	--
pos_6539	Embelin	53.0792	8.27794e-11	65.427	93.0565	0.791678	6.75609	248.287	355.966	107.192	105.532	132.9	61.7817	36.5184	168.61	4.61712	2.20699	0.0323874	1.79989	up	--
pos_6556	Phenethyl isoamyl ether	276.749	235.044	264.746	318.108	293.635	229.391	234.76	233.143	197.581	212.921	217.06	222.755	269.612	219.703	0.814887	-0.295328	0.0138733	2.05857	down	--
pos_6608	Dextilidine	142.446	77.7936	85.151	41.4151	14.2725	44.941	1116.92	771.454	870.594	501.955	1214.07	377.139	67.6699	808.688	11.9505	3.579	0.00252871	2.41608	up	--
pos_6616	DG(20:5(7Z,9Z,11E,13E,17Z)-3OH(5,6,15)/12:0/0:0)	1676.63	233.598	148.356	27.3166	157.899	111.337	44177.3	25308.3	47879.5	27192	68736.2	16589	392.523	38313.7	97.6089	6.60894	0.00456178	2.33775	up	--
pos_6642	Acetyl-pepstatin	168.565	48.3925	24.3178	5.99229	10.2149	26.0667	1917.26	962.723	2395.93	1594.9	1684.13	353.905	47.2583	1484.81	31.419	4.97357	0.00451339	2.38918	up	--
pos_6660	Gossypetin 3,7,3'-trimethyl ether 8-acetate	72.8414	124.5	89.9616	148.704	16.937	194.498	15.7583	8.63038	33.9378	37.7938	34.0573	33.5667	107.907	27.2907	0.25291	-1.9833	0.0237365	1.8991	down	--
pos_6663	Arg Arg Arg Arg	724.66	113.856	90.6537	27.9211	35.9967	70.7371	64057.3	12690.5	32518.9	28431.7	47698	1981.41	177.304	31229.6	176.136	7.46055	0.0200355	2.11736	up	--
pos_6675	Dinophysistoxin 1	50.7784	2.57428	8.27794e-11	8.27794e-11	8.27794e-11	2.62294	8760.15	2650.13	15544.3	21689.4	13565	1330.92	9.32926	10590	1135.14	10.1487	0.0215146	2.09772	up	--
pos_6676	Melilotoside C	13.3308	32.5767	9.14917	8.27794e-11	8.27794e-11	8.27794e-11	743.018	164.834	1663.8	1744.86	853.568	430.59	9.17611	933.444	101.725	6.66854	0.0170585	2.13363	up	--
pos_6680	4-Hydroxy-5-phenyltetrahydro-1,3-oxazin-2-one	106.383	409.231	199.015	560.729	89.931	332.689	37.9335	61.9778	155.295	63.0388	111.608	77.7444	282.996	84.5996	0.298943	-1.74206	0.0461566	1.7823	down	Drug metabolism - cytochrome P450(ko00982)
pos_6708	5,6-Dihydroxyprostaglandin F1a	1960.27	3458.24	1263.23	1855.7	2983.55	2780.89	1525.19	1239.42	1445.49	1154.9	1043.49	1890.61	2383.65	1383.18	0.580281	-0.785177	0.0296652	1.86369	down	--
pos_6718	[(3-Hexyl-4-methyl-2-oxo-2H-chromen-7-yl)oxy]acetic acid	191.023	342.373	199.327	140.156	263.208	350.252	50.3835	118.835	147.324	129.902	42.3482	145.993	247.723	105.798	0.42708	-1.22742	0.00788853	2.04636	down	--
pos_6722	Mabiogenin 3-[rhamnosyl-(1->6)-glucoside]	150.724	171.765	102.706	161.179	58.6	141.325	308.425	1766.48	741.295	387.71	272.281	1191.96	131.05	778.025	5.93686	2.5697	0.0449418	1.62809	up	--
pos_6724	5'-Phosphoribosylglycinamide	1.95299	2.92493	6.10367	3.671	1.78733	5.23721	8.27794e-11	4.22161	8.27794e-11	1.09618	2.52932	0.00069502	3.61286	1.30797	0.362031	-1.46581	0.0455121	1.59793	down	--
pos_6733	2-Acetyl-1,5,6,7-tetrahydro-6-hydroxy-7-(hydroxymethyl)-4H-azepine-4-one	113.976	101.748	137.447	131.644	103.227	109.971	70.8708	108.161	72.8593	92.4513	87.3974	84.1198	116.336	85.9767	0.73904	-0.436275	0.00435241	2.10684	down	--
pos_6750	5-Hydroxycapsanthin	104.272	85.8472	50.5511	6.55962	30.7408	83.5806	997.325	293.042	440.956	386.892	593.549	140.889	60.2586	475.442	7.89003	2.98003	0.0183489	2.13003	up	--
pos_6754	Heptaethylene glycol	168.85	171.385	59.516	57.0149	97.1153	101.761	1907.25	447.647	852.557	777.864	1476.63	397.068	109.274	976.504	8.9363	3.15968	0.0161567	2.14584	up	--
pos_6780	PC(14:1(9Z)/12:0)	134.949	69.2126	118.671	58.1159	58.3162	60.2171	2679.58	2565.46	2097.64	8232.28	8373.94	3490.9	83.247	4573.3	54.9365	5.77969	0.0131367	2.14126	up	--
pos_6781	SM(d17:2(4E,8Z)/20:3(5Z,8Z,14Z)-O(11S,12R))	2.42391	2.3298	8.27794e-11	4.4502	5.70237	8.27794e-11	1193.01	241.829	1006.76	1322.16	1020.33	96.1056	2.48438	813.367	327.393	8.35488	0.0118872	2.25693	up	--
pos_6788	PA(14:1(9Z)/18:2(9Z,12Z))	206.07	162.412	97.9504	20.9156	104.906	134.808	1917.18	1845.02	1466.65	944.686	951.008	447.764	121.177	1262.05	10.415	3.38058	0.00456991	2.34577	up	--
pos_6791	Glycylprolylhydroxyproline	57.4883	143.791	47.0263	204.698	84.5961	236.367	39.2318	34.7735	23.7771	29.2912	84.7347	37.8421	128.994	41.6084	0.32256	-1.63236	0.0417623	1.7772	down	--
pos_6794	betaine aldehyde hydrate	169.064	102.864	141.854	72.0738	89.8839	88.4135	463.06	443.191	450.173	217.499	211.799	205.515	110.692	331.873	2.99816	1.58408	0.00808822	2.18761	up	--
pos_6802	9(S)-HPOT	4572.48	141.941	148.02	50.8422	100.906	118.691	111011	106058	109884	43259.3	33217.2	31056.8	855.48	72414.5	84.6478	6.4034	0.00732896	2.25144	up	--
pos_6814	PA(14:1(9Z)/PGF1alpha)	289.872	59.6013	16.1257	8.27794e-11	2.1533	22.5969	5503.13	1132.73	5008.9	2526.37	3489.44	425.85	65.0582	3014.4	46.3339	5.534	0.0165698	2.15364	up	--
pos_6820	Prosaikogenin A	1811.87	1302	926.362	791.251	411.406	563.375	18.7815	120.098	576.365	514.703	417.954	578.54	967.711	371.074	0.383455	-1.38287	0.0368614	1.69262	down	--
pos_6822	(1S)-3-[2-[(1R,7Ar)-7a-methyl-1-[(2R)-6-methylheptan-2-yl]-2,3,3a,5,6,7-hexahydro-1H-inden-4-ylidene]ethylidene]-1-hydroperoxy-4-methylidenecyclohexan-1-ol	1052.29	2714.2	892.59	1543.85	1236.56	1707.78	389.581	567.064	499.875	987.514	1140.11	940.004	1524.55	754.024	0.494589	-1.0157	0.0348117	1.77828	down	--
pos_6839	DG(12:0/TXB2/0:0)	161.234	96.34	84.7856	24.1577	11.6153	95.0452	2786.79	4305.04	5339.81	8609.72	15390.7	3771.91	78.8629	6700.66	84.9659	6.40881	0.0182739	2.03438	up	--
pos_6865	6-Aminohexanoate	84.1774	78.5614	83.039	36.5445	50.2695	68.2008	217.985	168.285	166.457	152.149	154.4	70.9483	66.7988	155.037	2.32096	1.21472	0.00456435	2.3177	up	--
pos_6887	DG(15:0/20:5(7Z,9Z,11E,13E,17Z)-3OH(5,6,15)/0:0)	16.4074	28.0987	19.2254	7.88017	60.6858	17.2575	1373.54	119.125	815.31	899.84	762.474	8.59109	24.9258	663.146	26.6048	4.73361	0.0285624	2.05332	up	--
pos_6966	DG(15:0/22:6(5Z,7Z,10Z,13Z,16Z,19Z)-OH(4)/0:0)	267.567	46.8844	83.6119	7.92706	16.1839	40.0888	1761.07	1684.17	7356.77	10900.9	8710.06	1430.71	77.0439	5307.28	68.8865	6.10615	0.0281756	1.98621	up	--
pos_6968	H-Ser-Leu-Ile-Gly-Arg-Leu-OH	4376.27	16.0252	17.3118	8.27794e-11	3.62619	8.74321	58474.9	29591.1	81375.5	39279.1	36343.4	10983	736.996	42674.5	57.9033	5.85557	0.0082916	2.27255	up	--
pos_6977	Isoprostane F2alpha-I	4999.17	6637.23	2564.75	1954.84	3137.48	6779.35	1450.14	1845.66	1983.02	1810.05	1387.25	2194.99	4345.47	1778.52	0.40928	-1.28884	0.0296017	1.82623	down	--
pos_6978	6-O-Acetylaustroinulin	727.213	749.708	681.759	865.103	710.461	831.405	319.588	691.36	528.017	458.295	335.397	548.171	760.942	480.138	0.630978	-0.664337	0.00286719	2.30432	down	--
pos_6980	DG(15:0/20:5(5Z,8Z,11Z,14Z,16E)-OH(18R)/0:0)	53.0287	85.4837	55.4739	11.4829	8.84216	62.4059	1600.54	589.252	701.518	440.213	341.265	93.9942	46.1195	627.797	13.6124	3.76685	0.0408915	1.91118	up	--
pos_6981	DG(15:0/22:5(7Z,10Z,13Z,16Z,19Z)/0:0)	109.507	2.80228	5.42182	1.45521	3.0961	3.36744	4100.37	3113.34	7367.91	17578	21387.9	4063.32	20.9417	9601.81	458.501	8.84078	0.0308785	1.9363	up	--
pos_7002	(10S)-Juvenile hormone III diol phosphate	377.056	558.902	326.782	267.72	253.912	649.449	102.19	288.984	193.307	252.877	139.927	256.591	405.637	205.646	0.506971	-0.980026	0.0287723	1.77084	down	--
pos_7015	PG(P-16:0/18:3(6Z,9Z,12Z))	0.987952	6.65389	17.0761	8.27794e-11	8.27794e-11	2.04766	816.461	168.168	828.522	651.656	559.248	18.2932	4.46093	507.058	113.666	6.82866	0.015118	2.19648	up	--
pos_7048	DG(5-iso PGF2VI/13:0/0:0)	8.92405	10.6767	8.96583	9.49719	5.95613	14.2153	91.9241	30.1326	96.3177	28.213	40.5407	8.23953	9.70586	49.2279	5.07198	2.34255	0.0445641	1.86343	up	--
pos_7054	5-Nonadecyl-1,3-benzenediol	6.27785	52.0805	15.8562	29.5215	31.7683	11.7046	7.79107	8.27794e-11	8.27794e-11	8.27794e-11	4.77552	14.8483	24.5348	4.56915	0.186231	-2.42483	0.0321884	1.89089	down	--
pos_7058	Daunosamine	45.0732	27.6248	38.3336	22.7948	25.4017	26.1041	8.0884	30.7337	22.8823	17.5243	21.8094	19.1113	30.8887	20.0249	0.648292	-0.625284	0.0439082	1.61865	down	--
pos_7067	Prostaglandin E2	1198.3	3243.82	1177.8	996.883	1815.2	1687.29	592.025	675.802	695.49	704.85	616.94	878.523	1686.55	693.938	0.411455	-1.28119	0.0318572	1.8767	down	Human cytomegalovirus infection(ko05163);;Arachidonic acid metabolism(ko00590);;Rheumatoid arthritis(ko05323);;Oxytocin signaling pathway(ko04921);;Amoebiasis(ko05146);;Leishmaniasis(ko05140);;Serotonergic synapse(ko04726);;African trypanosomiasis(ko05143);;Inflammatory mediator regulation of TRP channels(ko04750);;Neuroactive ligand-receptor interaction(ko04080);;Human papillomavirus infection(k…
pos_7070	PA(20:4(5Z,8Z,11Z,14Z)-OH(20)/15:0)	589.752	27.5221	7.24764	8.27794e-11	1.58119	15.8723	33273.6	5905.85	24286.8	9166.69	10596.9	1991.81	106.996	14203.6	132.749	7.05256	0.0348196	1.9575	up	--
pos_7072	PA(20:4(6Z,8E,10E,14Z)-2OH(5S,12R)/15:0)	3572.39	90.3088	63.7925	8.27794e-11	6.26025	10.9079	118336	43541	95269.9	59358.9	52973.2	13989	623.944	63911.4	102.431	6.67851	0.00892157	2.28776	up	--
pos_7083	3-Methylethcathinone	154.156	135.393	146.091	165.582	150.807	126.127	114.776	141.665	97.5978	111.015	125.734	130.25	146.359	120.173	0.821082	-0.284402	0.0121983	2.02463	down	--
pos_7087	Soyasapogenol E	888.699	625.341	538.691	495.484	804.134	283.96	27.0397	165.186	436.959	306.277	383.31	358.954	606.052	279.621	0.461381	-1.11597	0.0154133	1.92514	down	--
pos_7101	Luteone 7-glucoside	120.799	56.4429	9.79339	16.468	92.3078	30.9968	8.27794e-11	0.304482	16.1849	2.8906	11.9749	9.5688	54.468	6.8206	0.125222	-2.99744	0.0460533	1.73746	down	--
pos_7114	PS(18:4(6Z,9Z,12Z,15Z)/14:1(9Z))	767.716	864.468	883.077	830.138	800.258	800.133	328.893	1060.74	406.768	332.057	576.48	339.478	824.298	507.402	0.615556	-0.700038	0.0421844	1.83876	down	--
pos_7118	Galangin 7-rhamnoside	189.835	323.084	223.599	248.909	97.4756	300.017	87.1976	143.763	89.1095	70.6119	68.3131	105.639	230.487	94.1057	0.408291	-1.29233	0.00775127	2.12259	down	--
pos_7170	DG(18:0/20:4(8Z,11Z,14Z,17Z)-2OH(5S,6R)/0:0)	492.475	55.2861	8.95157	0.139076	6.35465	6.22169	56482.8	44518	87985.3	52056	34971.7	10609.6	94.9047	47770.5	503.353	8.97543	0.00600791	2.32869	up	--
pos_7177	Fingolimod	1083.05	2038.34	2636.29	931.347	1030.12	1938.65	5247.92	3055.28	254.754	8868.73	8320.89	11382.8	1609.63	6188.39	3.8446	1.94283	0.0410122	1.75215	up	--
pos_7225	beta-D-Fructofuranosyl-(2->1)-beta-D-fructofuranosyl-(2->6)-alpha-D-glucopyranosyl-(1->2)-beta-D-fructofuranosyl beta-D-fructofuranoside	38.8102	109.34	71.2898	98.0898	5.45868	125.625	7.81864	23.1626	30.7503	25.5295	14.7901	33.3613	74.769	22.5687	0.301846	-1.72811	0.037352	1.79001	down	--
pos_7240	PA(17:0/PGF1alpha)	40.6167	5.70485	116.9	8.27794e-11	8.27794e-11	0.268104	8395.31	614.693	4992.84	4394.98	2737.81	203.291	27.2482	3556.49	130.522	7.02815	0.0367905	1.97929	up	--
pos_7332	3-Mercapto-1-hexanol	44.435	66.8968	42.7744	43.8847	80.575	132.324	0.0192195	11.4767	13.9756	0.240219	8.85016	19.4215	68.4817	8.99724	0.131382	-2.92817	0.00781866	2.17595	down	--
pos_7348	Isoliquiritigenin 4,4'-dimethyl ether	25.0115	28.5261	23.8213	47.0503	25.2707	21.0453	1.50691	4.84171	12.9153	9.07231	2.66989	5.99968	28.4542	6.16763	0.216756	-2.20586	0.00117578	2.40411	down	--
pos_7405	DG(17:0/18:3(10,12,15)-OH(9)/0:0)	0.28123	0.00873706	12.2633	8.27794e-11	8.27794e-11	0.000216261	0.265899	510.317	63.0388	740.085	817.895	302.891	2.09224	405.749	193.93	7.59939	0.0341589	1.84006	up	--
pos_7420	9,10-Dihydroxy-12,13-epoxyoctadecanoate	1236.26	2245.35	813.852	911.844	1223.16	1689.66	547.278	576.292	695.43	454.049	551.073	788.541	1353.36	602.11	0.444902	-1.16844	0.0173156	2.00498	down	--
pos_7429	SM(d16:1/18:2(10E,12Z)+=O(9))	109.39	13.725	1216.54	0.499894	0.574846	7.4638	6129.34	6484.71	7248.49	17920.8	4044.71	3829.28	224.699	7609.56	33.8656	5.08175	0.0178973	2.12234	up	--
pos_7507	3,5,7-Trihydroxy-4'-methoxy-8-(1,1-dimethylprop-2-en-1-yl)flavone	339.685	323.51	233.024	416.955	377.671	367.596	278.216	226.906	197.687	163.88	154.408	282.095	343.074	217.199	0.633097	-0.659502	0.00431543	2.15901	down	--
pos_7522	14,15-EET	38.6607	92.3037	118.282	14.4051	15.9597	14.9784	795.025	242.462	856.635	465.749	601.242	101.324	49.0983	510.406	10.3956	3.3779	0.0126068	2.19751	up	--
pos_7525	δ-12-PGD2	1457.42	2529.68	1049.69	1684.34	1404.53	2204.27	1320.89	921.54	913.089	861.781	913.616	1165.3	1721.65	1016.04	0.590151	-0.760844	0.0240145	1.8788	down	--
pos_7599	2-Octaprenyl-6-hydroxyphenol	175.671	49.521	838.651	2.68131	0.344623	7.87554	4501.13	8075.2	11901.1	10607.4	2364.53	2321.58	179.124	6628.48	37.005	5.20965	0.0126505	2.16198	up	--
pos_7709	Pindone	2451.42	1274.51	2562.54	3119.46	2931.4	2013.83	1036.65	1296.33	1972.19	1946.12	2010.81	1566.81	2392.19	1638.15	0.684791	-0.546264	0.0453399	1.68788	down	--
pos_7733	Dodecanoylcarnitine	216.876	497.316	267.137	114.327	262.815	260.021	412.042	283.674	584.685	647.532	719.722	458.962	269.749	517.769	1.91945	0.940693	0.0151854	1.92927	up	--
pos_7748	9,10,13-TriHOME	6374.23	4507.72	6161.51	11497.5	8808.72	10187.5	7662.41	5213.7	2869.8	2140.03	2057.14	6094.42	7922.86	4339.58	0.547729	-0.868465	0.0333202	1.74952	down	--
pos_7822	Cyclopassifloside IV	274.205	45.5199	80.7861	8.27794e-11	9.72094	17.4693	4993.99	264.135	12439.8	5812.14	7009.2	270.263	71.2835	5131.59	71.9884	6.16969	0.0423584	1.86869	up	--
pos_7854	FMLP	648.418	507.085	676.985	632.751	760.18	652.79	668.978	571.687	269.864	452.705	460.406	519.801	646.368	490.574	0.758969	-0.397886	0.0406073	1.66315	down	--
pos_7946	8-Deoxy-11,13-dihydroxygrosheimin	112.078	148.702	163.04	159.875	149.572	120.127	151.763	118.194	79.9779	114.774	84.6475	110.402	142.233	109.96	0.773098	-0.371277	0.0410196	1.63159	down	--
pos_7951	Desacetylvindoline	4105.7	4151.22	5399.93	5084.28	4815.99	4141.47	5178.74	3131.97	1898.34	3473.01	2865.67	3479.28	4616.43	3337.84	0.723034	-0.467865	0.0339861	1.69032	down	--
pos_8066	Gramicidin S	29.3804	26.7789	44.0467	41.3809	47.0016	38.0639	41.4284	29.4889	15.1218	24.1273	0.00148542	22.0798	37.7754	22.0413	0.583482	-0.777239	0.0435732	1.62718	down	--
pos_8197	Hexadecasphingosine	34.6425	42.6158	55.2931	62.4435	49.8834	39.1653	76.1851	184.577	79.2461	65.8031	96.3208	106.817	47.3406	101.492	2.14386	1.10021	0.0269339	1.75395	up	--
pos_8203	Cer(d18:0/PGJ2)	347.945	8.27794e-11	8.27794e-11	8.27794e-11	8.27794e-11	8.27794e-11	2994.32	8.27794e-11	3265.36	3423.77	337.689	1260.78	57.9908	1880.32	32.4245	5.01901	0.0335805	1.97525	up	--
pos_8207	2,3-Dinor-8-iso prostaglandin F2alpha	1768.05	1471.52	1681.05	2711.71	1947.53	2257.28	2064.34	1661.35	964.358	737.825	545.913	1604.83	1972.86	1263.1	0.640241	-0.643313	0.044562	1.67808	down	--
pos_8213	Aldosterone	87.8859	102.642	110.182	125.659	92.277	95.2264	91.8584	67.2064	33.0377	28.3103	20.5781	80.3854	102.312	53.5627	0.523523	-0.933676	0.00858646	2.10876	down	--
pos_8291	Arctiol	26.8077	39.4064	28.9487	37.2253	55.1737	31.5567	66.33	62.8104	47.1299	57.4533	48.7494	43.9672	36.5197	54.4067	1.48979	0.575108	0.00999975	1.93906	up	--
pos_8312	8-iso Prostaglandin A2	3352.94	3568.63	1305.31	2927.79	2864.42	3840.8	2259.98	1259.58	2682.86	1722.91	1482.53	2377.44	2976.65	1964.22	0.659876	-0.599733	0.0459891	1.6279	down	--
pos_8360	Fenfuram	1.31964	1.35162	1.02543	8.27794e-11	1.11311	8.27794e-11	8.27794e-11	8.27794e-11	0.693855	8.27794e-11	8.27794e-11	8.27794e-11	0.801632	0.115643	0.144259	-2.79327	0.0462473	1.63763	down	--
pos_8365	2,3-Dihydro-4-(4-methoxyphenyl)-1H-phenalene-1,2,3-triol	18.3195	26.6739	21.645	19.1156	29.6357	50.8322	12.0635	0.754243	28.4287	4.73717	6.68997	14.4959	27.7036	11.1949	0.404096	-1.30723	0.0278154	1.71527	down	--
pos_8430	DG(20:1n9/0:0/18:2n6)	8.27794e-11	2.27504	8.27794e-11	8.27794e-11	1.25758	8.27794e-11	33.989	3.94447	33.4912	70.555	70.2896	8.27794e-11	0.58877	35.3782	60.0883	5.90901	0.0389258	1.92781	up	--
pos_8488	Desglucocheirotoxin	2054.22	1278.89	1406.17	1238.58	1479.59	1837.35	867.395	1045.02	1165.63	1152.82	781.649	1632.76	1549.13	1107.55	0.714947	-0.484093	0.0349693	1.68104	down	--
pos_8622	PA(18:0/18:3(9,11,15)-OH(13))	9685.95	4965.44	6077.5	5904.83	8373.27	9240.88	2537.83	3010.41	5125.69	3047.59	2637.65	3803.26	7374.64	3360.4	0.45567	-1.13394	0.00262141	2.2195	down	--
pos_8652	2,4,7-decatrienal	211.601	216.361	173.504	198.316	188.776	233.357	162.226	149.632	164.216	156.259	143.774	171.341	203.653	157.908	0.77538	-0.367025	0.00195918	2.26481	down	--
pos_8790	Ocotillol	89.0011	112.435	115.017	66.3378	299.062	218.992	576.498	436.081	21.7259	510.377	379.67	510.548	150.141	405.817	2.7029	1.43451	0.0247309	1.84729	up	--
pos_8855	(-)-1-Cyclohexyl-4-tricosanol	250.051	312.796	266.157	86.1539	462.129	336.729	838.834	893.189	78.9739	926.944	696.726	1167.91	285.669	767.096	2.68526	1.42506	0.0229089	1.85889	up	--
pos_8866	16-B1-phytoprostane	3005.44	2100.13	2071.3	2187.35	2185.65	2077.72	1486.77	1405.37	1699.85	1934.49	1880.68	2169.14	2271.27	1762.72	0.776094	-0.365697	0.0238742	1.77562	down	--
pos_8902	13-METHYL-4,4-BISNOR-8,11,13-PODOCARPATRIEN-3-ONE	292.85	296.506	315.925	395.22	366.354	284.875	251.038	314.007	217.567	240.697	273.592	284.288	325.288	263.531	0.810148	-0.303743	0.0248638	1.92484	down	--
pos_8917	1-Hydroxyacorenone	257.912	258.404	274.413	294.625	286.175	223.56	196.284	277.553	169.516	196.304	242.256	232.268	265.848	219.03	0.823892	-0.279472	0.0372403	1.8277	down	--
pos_8959	Humulene-8-hydroperoxide	47.54	45.3641	51.6091	38.8727	58.9327	48.4324	31.6941	33.5447	44.7981	39.0092	32.5585	46.237	48.4585	37.9736	0.783632	-0.351752	0.0194267	1.84911	down	--
pos_8960	(S,E)-Lyratol propanoate	912.227	925.956	803.068	866.922	942.992	903.751	705.38	739.729	760.451	713.229	675.886	844.799	892.486	739.912	0.829046	-0.270475	0.000767275	2.36954	down	--
pos_8989	12-Hydroxy-8,10-octadecadienoic acid	2604.47	1820.53	1914.88	1915.46	2133.67	2176.99	1620.51	1207.74	1409.67	1390.42	1231.09	1995.08	2094.34	1475.75	0.704639	-0.505044	0.00416426	2.08068	down	--
pos_8995	3Z-nonenal	259.512	76.9339	146.245	190.272	171.492	203.934	141.144	73.0786	50.218	61.056	24.9533	108.423	174.731	76.4787	0.437693	-1.19201	0.0102567	1.93097	down	--
pos_8996	3Z,6E,8E-Dodecatrien-1-ol	87.6629	35.5701	74.6865	84.5843	73.5457	78.4713	55.4181	26.079	20.2538	23.8674	10.149	39.244	72.4202	29.1686	0.402768	-1.31198	0.0016926	2.18298	down	--
pos_8997	Oxidized Latia luciferin	86.5012	13.8061	36.4129	56.724	50.1805	52.3439	49.9151	12.0001	10.8776	13.8935	1.66679	28.5145	49.3281	19.4779	0.394865	-1.34057	0.0350228	1.64246	down	--
pos_9016	Carnosic acid	273.108	271.262	280.828	313.216	332.983	290.875	169.205	143.112	218.769	160.778	212.995	239.218	293.712	190.679	0.649205	-0.623253	0.00042029	2.46313	down	--
pos_9038	Gly Ala Gln	160.78	98.3527	133.734	161.544	176.022	127.947	111.048	110.404	109.279	114.11	85.0509	120.584	143.063	108.413	0.757796	-0.400118	0.0298808	1.84538	down	--
pos_9091	Hydrangenol	90.8938	101.61	120.286	124.833	119.509	95.3401	88.1821	106.523	81.15	81.9437	98.537	96.9119	108.745	92.208	0.847928	-0.237987	0.0482366	1.75492	down	--
pos_9121	LysoPE(P-18:1(9Z)/0:0)	6142.59	4108.15	4658.02	803.294	2263.36	8907.71	22194.3	7669.04	18951.1	8589.92	7029.94	10361.1	4480.52	12465.9	2.78224	1.47625	0.0282186	1.91631	up	--
pos_9128	1-Acetyl-3,14,20-trihydroxywitha-5,24-dienolide 3-glucoside	378.042	522.538	530.675	675.525	384.111	407.624	342.65	460.158	250.714	258.575	333.166	305.432	483.086	325.116	0.672998	-0.571326	0.0219904	1.89293	down	--
pos_9132	Geijerone	358.619	436.745	321.75	405.885	413.177	514.221	287.155	267.138	327.167	289.298	272.281	375.204	408.4	303.04	0.742019	-0.430472	0.0101489	2.0299	down	--
pos_9197	alpha-Amylcinnamaldehyde	683.721	665.173	780.392	808.635	720.911	578.739	497.076	627.295	534.327	523.724	548.562	591.516	706.262	553.75	0.784057	-0.350969	0.0046244	2.23515	down	--
pos_9204	(+)-Vulgraon B	84.3973	112.508	57.0836	68.2921	104.443	109.419	57.2329	55.9227	74.8167	53.512	42.5137	69.608	89.3571	58.9344	0.659537	-0.600474	0.0224233	1.86799	down	--
pos_9205	5-(2-hydroxyethyl)isolongifol-5-ene	4679.14	6506.01	2429.94	3782.48	4386.5	5831.99	2919.28	2573.22	3731.11	2847.8	2253.04	3880.8	4602.68	3034.21	0.659227	-0.601152	0.0469879	1.67677	down	--
pos_9209	13-OxoODE	21823.1	29639.2	11489.5	22449.2	24202.9	22542	10795.9	12391.3	14016.7	11444.3	10557.7	15921.6	22024.3	12521.3	0.568519	-0.814719	0.00922123	2.15938	down	--
pos_9227	Lesopitron	20.225	44.2127	27.9632	29.5174	56.6655	22.8253	18.4433	4.84587	21.6737	20.1625	10.514	18.882	33.5682	15.7536	0.469301	-1.09142	0.0257648	1.86053	down	--
pos_9248	Chamazulene	408.474	394.741	314.996	390.22	378.433	417.116	296.578	293.303	302.29	271.587	253.667	324.365	383.996	290.299	0.755993	-0.403556	0.000597697	2.3753	down	--
pos_9249	1,2,3,4-Tetrahydro-1-phenyl-4-(2-phenylethyl)naphthalene	33.2884	48.3904	17.5345	16.5179	26.5558	32.7033	5.82282	16.2423	16.3444	9.06367	8.03801	6.22392	29.1651	10.2892	0.352791	-1.50311	0.0094336	2.04442	down	--
pos_9259	Pentalen-13-al	2050.52	2121.66	1607.64	2048.1	2062.35	1931.18	1302.58	1511.79	1511.68	1409.66	1365.27	1548.91	1970.24	1441.65	0.731712	-0.450652	0.000369123	2.50104	down	--
pos_9265	11-nitro-1-undecene	198.033	191.767	147.74	201.007	171.483	157.946	105.864	139.718	136.946	117.762	123.87	152.875	177.996	129.506	0.727577	-0.458828	0.0019889	2.30664	down	--
pos_9319	Aplotaxene	40.5554	70.7044	41.536	45.4394	23.2429	43.1149	5.39409	7.20906	16.5435	23.8987	16.2361	38.0159	44.0988	17.8829	0.405518	-1.30216	0.00847157	2.01376	down	--
pos_9326	Prostaglandin E1	2584.08	2912.19	2631.91	3303.5	3078.86	2279.83	1579.07	2048.08	1764.25	1618.5	1780.77	2360.86	2798.4	1858.59	0.664162	-0.590393	0.00077495	2.43479	down	--
pos_9375	9(10)-EpOME	15167.9	13209.4	10800.9	18503.1	16775.1	12646.5	9261.63	9865.39	11058.1	8176	8004.55	14185.1	14517.2	10091.8	0.695163	-0.524577	0.0148425	2.02444	down	--
pos_9408	15(R)-Pinane Thromboxane A2	250.159	280.399	186.056	82.8618	78.204	96.0504	12.8659	19.7879	93.9612	66.7617	7.42598	135.978	162.289	56.1301	0.345866	-1.53171	0.0360437	1.68881	down	--
pos_9422	Stearidonic acid	194.89	197.26	179.399	232.865	218.787	189.102	150.943	186.008	147.993	156.753	166.484	168.587	202.05	162.795	0.805712	-0.311664	0.00338531	2.26921	down	alpha-Linolenic acid metabolism(ko00592)
pos_9423	8Z,11Z,14Z-heptadecatrienal	238.744	314.366	196.949	259.606	263.767	264.45	192.709	195.472	204.206	221.115	189.537	224.993	256.314	204.672	0.798522	-0.324596	0.0196917	1.96006	down	alpha-Linolenic acid metabolism(ko00592)
pos_9484	Parasorbic acid	44.9187	42.5279	40.7762	56.3111	55.7267	39.0058	38.044	45.7704	37.9359	36.77	35.3379	34.5353	46.5444	38.0656	0.817834	-0.29012	0.0436787	1.77121	down	--
pos_9485	CDP-DG(PGF2alpha/20:1(11Z))	985.019	630.562	407.46	268.915	363.253	613.004	178.015	110.167	326.155	310.636	389.477	282.915	544.702	266.227	0.488758	-1.03281	0.046273	1.58988	down	--
pos_9495	Cyclohex-2-enone	19.9293	12.8582	14.3442	28.7853	25.7255	13.7447	9.78854	12.8495	12.9915	14.8522	9.20212	4.84396	19.2312	10.7546	0.559228	-0.838491	0.0278063	1.8164	down	--
pos_9529	Cystophorene	306.24	286.471	327.999	382.117	339.121	291.892	268.71	314.346	259.336	259.753	299.654	289.443	322.307	281.874	0.874551	-0.193386	0.0456185	1.7779	down	--
pos_9553	6-[5]-ladderane-1-hexanol	658.746	550.742	563.607	470.411	949.89	805.611	403.135	307.202	329.841	359.741	475.461	643.872	666.501	419.875	0.62997	-0.666646	0.0224488	1.85266	down	--
pos_9599	4-(4-Fluorophenyl)piperidin-4-ol	55.6445	39.2713	87.5626	59.9911	68.2267	76.0241	46.9355	47.5392	18.0572	53.2259	34.6716	45.9641	64.4534	41.0656	0.637136	-0.650326	0.0231984	1.74025	down	--
pos_9636	2,5-Octadien-1-ol	2.76663	4.13073	2.62657	7.33209	2.86371	2.05188	1.32212	1.34885	0.55206	1.18325	3.27679	0.40731	3.6286	1.3484	0.371602	-1.42817	0.0357999	1.78527	down	--
pos_9673	alpha-Santalal	457.937	427.6	517.967	585.564	553.356	422.462	392.194	465.803	369.978	367.116	420.614	427.319	494.148	407.171	0.823986	-0.279309	0.0265321	1.92928	down	--
pos_9713	2-[Cyclopentyloxy(methyl)phosphoryl]sulfanyl-N,N-dimethylethanamine	505.478	464.773	520.659	651.911	576.992	451.171	413.398	499.941	403.252	385.685	492.337	464.347	528.497	443.16	0.838529	-0.254068	0.0457623	1.78932	down	--
pos_9813	3-Oxo-2-(2-entenyl)cyclopentaneoctanoic acid	11615.1	12218.6	6021.44	13505.8	11835.3	15997.5	5656.87	4514.85	7092.09	8880.27	6685.48	9443.89	11865.6	7045.58	0.59378	-0.752	0.0144053	1.95173	down	alpha-Linolenic acid metabolism(ko00592)
pos_9844	Campestanol	5293.31	3002.01	6062.8	1861.06	66.1337	3091.69	106.912	274.768	524.766	264.746	696.415	1204.49	3229.5	512.017	0.158544	-2.65705	0.0286503	1.80433	down	--
pos_9908	13,14-Dihydro-15-keto-20-ethyl prostaglandin f2alpha	1142.22	1592.88	1526.35	2137.89	1323.92	1724.92	1673.8	2365.72	2193.38	2067.21	2073.72	2381.78	1574.7	2125.94	1.35006	0.433027	0.011642	1.79727	up	--
pos_9952	Cer(d18:2(4E,14Z)/TXB2)	58383.5	48345.5	63348.8	83296.2	73919.9	64188.5	49494.5	58448.5	45604.5	45482.2	45832.4	46334.9	65247.1	48532.8	0.743832	-0.426952	0.0181267	2.00503	down	--
pos_9979	(Z)-3-Oxo-2-(2-pentenyl)-1-cyclopenteneacetic acid	909.287	749.61	853.737	1052.05	897.015	927.067	515.013	757.178	639.84	537.572	594.625	630.01	898.128	612.373	0.681832	-0.552511	0.000350721	2.43681	down	--
pos_9985	LTB4 dimethyl amide	6081.47	2811.5	2617.35	2717.36	4688.04	2348.84	1156.46	2383.19	1926.66	1844.36	1913.39	2299.88	3544.09	1920.66	0.541932	-0.883816	0.0448332	1.74779	down	--
pos_9990	(3Z)-Phytochromobilin	119.006	80.9439	163.495	30.9775	115.32	51.44	53.0746	21.1459	15.035	50.3628	18.0197	44.2799	93.5304	33.653	0.359808	-1.4747	0.028412	1.75477	down	--

## Sheet: TW_vs_TM.KEGG_diff_anno
Table S4. The DAMs were identified
#ID	name	TW3	TW2	TW1	TW6	TW5	TW4	TM1	TM5	TM4	TM3	TM2	TM6	TW_Mean	TM_Mean	Fold_change	log2FC	Pvalue	VIP	regulated	KEGG_pathway_annotation
neg_10194	4-O-Methylmelleolide	1036.44	934.695	1553.14	1325.53	1331.7	1080.98	1113.99	710.057	906.447	873.674	878.813	1073.73	1210.41	926.118	0.765126	-0.38623	0.0334659	1.92536	down	--
neg_10366	15beta-Hydroxydesogestrel	301.188	390.757	190.254	430.007	214.591	337.966	118.765	105.925	210.176	259.334	302.237	64.4798	310.794	176.819	0.568928	-0.813681	0.0344031	1.97741	down	--
neg_10506	1alpha-Hydroxyarbusculin A	703.092	575.698	494.573	527.878	669.651	578.96	284.557	434.402	499.527	513.071	355.178	555.77	591.642	440.418	0.744399	-0.425852	0.0190899	2.12395	down	--
neg_10543	(24S)-24,25-dihydroxyvitamin D3 / (24S)-24,25-dihydroxycholecalciferol	388.46	383.241	387.822	400.864	572.054	396.636	638.526	577.184	599.453	436.471	762.712	442.633	421.513	576.163	1.36689	0.450901	0.029783	2.01956	up	--
neg_10687	2-Ethylsuberic acid	439.661	357.208	232.304	516.315	371.448	321.007	235.763	231.791	295.055	308.227	239.636	167.357	372.99	246.305	0.660352	-0.598693	0.023994	2.14969	down	--
neg_10742	Erucylphosphocholine	1.17568	0.931834	2.27532	3.46387	1.54364	1.07182	6.16122	1.78673	3.2741	4.73817	3.11337	3.35663	1.74369	3.73837	2.14394	1.10026	0.0248139	2.10285	up	--
neg_10814	Taxine B	838.958	922.333	318.251	706.898	711.645	740.68	204.517	486.529	466.741	527.559	560.791	572.152	706.461	469.715	0.664885	-0.588824	0.0456778	1.94799	down	--
neg_1082	4-Fluoromuconolactone	8.27794e-11	0.192724	8.27794e-11	8.27794e-11	1.46634	8.27794e-11	3.58206	2.84258	1.75548	0.783582	4.6267	2.62837	0.276511	2.70313	9.77586	3.28922	0.00516394	2.49668	up	--
neg_10888	Physalolactone B	2713.83	1894.73	2240.84	2836.59	2944.33	2358.48	1425.28	1867.96	1558.56	2332.13	1327.21	2227.57	2498.13	1789.79	0.71645	-0.481063	0.0139902	2.15898	down	--
neg_11131	Malvalic acid	27.2468	20.5654	9.89541	14.9488	6.09021	22.6674	1.17572	10.0245	3.51536	1.55459	11.6743	3.95024	16.9024	5.31579	0.3145	-1.66887	0.0154178	2.26822	down	--
neg_11246	Betaxolol	111.734	160.529	67.4877	101.041	133.979	150.806	58.325	76.9482	59.6664	85.0646	80.2545	68.8305	120.93	71.5149	0.591377	-0.757851	0.015617	2.38795	down	--
neg_11490	Everolimus	514.173	279.43	289.826	142.842	679.167	87.063	102.34	40.3665	64.8845	90.8149	215.908	44.8643	332.084	93.1964	0.280642	-1.8332	0.0480601	1.96053	down	--
neg_11556	(R)-3,4-Dihydro-2-methyl-2-(4,8,12-trimethyl-3,7,11-tridecatrienyl)-2H-1-benzopyran-6-ol	173.396	89.9944	73.2629	145.356	191.178	203.901	58.1316	5.70834	8.75409	104.652	144.876	29.7656	146.181	58.6479	0.4012	-1.31761	0.0202711	2.1097	down	--
neg_11875	QUINACAINOL	505.448	675.906	294.622	561.242	583.592	612.867	272.102	402.103	414.962	460.51	348.418	265.355	538.946	360.575	0.669038	-0.579841	0.0216271	2.19924	down	--
neg_12126	9,12,13-TriHOME	69565.9	59172.3	70454.1	34966.3	103425	16115.5	41056.6	9803.98	37248.8	17172.4	36741.8	10748.9	58949.8	25462.1	0.431928	-1.21114	0.0444223	1.92322	down	Linoleic acid metabolism(ko00591)
neg_12539	Docosa-2,4,6,8-tetraenoic acid	538.399	453.686	709.266	732.519	841.592	694.465	525.841	575.928	442.765	428.631	400.915	636.659	661.655	501.79	0.758386	-0.398996	0.046551	1.86833	down	--
neg_12657	Octadeca-9,12-dienal	122.457	23.6049	158.084	63.9807	35.5789	78.5992	17.0024	21.9587	21.7956	49.3701	8.98378	19.2759	80.3841	23.0644	0.286928	-1.80124	0.0409842	1.95969	down	--
neg_12816	CDP-DG(a-13:0/20:4(6Z,8E,10E,14Z)-2OH(5S,12R))	1256.58	2589.82	4228.3	3876.52	2546.54	2233.5	3279.52	4587.53	7911.96	3985.3	4099.34	8931.35	2788.54	5465.83	1.9601	0.97093	0.0389164	2.03131	up	--
neg_12967	(13Z)-Octadec-13-enoylcarnitine	701.389	342.479	682.804	371.908	595.79	362.646	234.707	345.869	257.493	274.29	262.436	275.129	509.503	274.987	0.539717	-0.889724	0.0182575	2.25081	down	--
neg_13011	4,4-Dimethyl-2-[3-carboxylatopropyl]-2-tridecyloxazolidine 3-oxide	379.585	276.681	270.529	389.621	371.552	234.072	185.013	291.4	180.177	253.396	258.519	196.748	320.34	227.542	0.710315	-0.49347	0.0217934	2.09222	down	--
neg_13032	4-oxo-Retinoic acid	44.5949	1.07276	41.0137	18.7262	23.4537	26.1144	8.27794e-11	8.27966	13.0355	4.31616	8.27794e-11	19.8123	25.8293	7.57393	0.29323	-1.76989	0.0376867	1.93221	down	Retinol metabolism(ko00830)
neg_13222	(R)-14-Methyloxacyclotetradecan-2-one	1126.98	335.187	388.536	1026.98	554.37	1121.81	736.308	1471.44	1746.99	2289.15	1034.83	3001.01	758.978	1713.29	2.25736	1.17464	0.037729	2.02874	up	--
neg_13294	1-O-Myristoyl-2-acetyl-glycerol	15136.9	5789.85	15374.1	15988.9	16737.1	4703.26	10502.6	978.507	2681.63	4745.51	6130.07	3777.03	12288.4	4802.56	0.390822	-1.35542	0.0205964	2.09133	down	--
neg_1351	Psma-hbed-CC	42.7185	57.6247	14.7002	58.8236	50.2872	73.2884	15.4407	44.3206	37.5622	6.23608	21.85	20.7455	49.5738	24.3592	0.491372	-1.02511	0.0320871	2.08403	down	--
neg_1370	Norfuraneol	161.927	209.688	166.868	105.942	163.046	151.892	176.731	213.547	225.094	214.972	182.742	204.387	159.894	202.912	1.26904	0.343738	0.0251877	2.08059	up	--
neg_1529	Pyranodelphinin A	853.063	1309.45	1515.62	735.593	856.488	1437.73	2321.74	1243.19	1903.81	1153.34	1741.73	2681.27	1117.99	1840.85	1.64657	0.71946	0.0330034	2.01364	up	--
neg_2601	Fumaronitrile	19.2348	27.0834	10.4614	4.71779	6.31559	17.8837	32.4653	32.8667	37.4297	24.0856	39.9466	35.7606	14.2828	33.7591	2.36362	1.241	0.00136755	2.60633	up	--
neg_293	Starch acetate	58.542	103.667	24.2296	13.7587	64.1139	44.4809	98.4274	152.188	132.245	103.766	59.9074	74.1371	51.4653	103.445	2.01	1.00719	0.022481	2.01017	up	--
neg_3051	Glucose lactate ketone	416.836	600.032	416.726	482.097	423.682	609.046	669.401	540.539	916.084	510.8	646.361	728.431	491.403	668.603	1.3606	0.444242	0.0344467	1.94356	up	--
neg_3224	Saccharin	1238.32	1008.42	1276.55	1003.61	1253.44	989.827	1085.85	1951.06	1487.44	1325.39	1464.35	2032.86	1128.36	1557.83	1.38061	0.465304	0.0340481	2.09523	up	--
neg_3281	milbemycin alpha10	66.7905	59.0906	85.2227	75.8435	44.0508	77.1499	7.87211	4.98012	0.572817	4.52071	10.7218	2.38109	68.0247	5.17478	0.0760721	-3.71649	8.29118e-05	3.02773	down	--
neg_3477	2-Hexaprenyl-3-methyl-6-methoxy-1,4 benzoquinone	20783.1	21102.7	20693.8	21912.1	28560.2	27459.3	17668.5	20866.7	19011.8	16815.8	12754.7	20529.4	23418.5	17941.2	0.76611	-0.384377	0.0172656	2.18542	down	--
neg_3492	Oxacyclotetradecan-2-one	157.38	223.36	66.4728	63.6547	141.199	354.058	83.0946	78.3334	20.7553	26.3012	60.549	45.5135	167.688	52.4245	0.312632	-1.67746	0.0487585	2.06827	down	--
neg_3610	1,2-Di-(9Z,12Z,15Z-octadecatrienoyl)-3-(Galactosyl-alpha-1-6-Galactosyl-beta-1)-glycerol	537.14	743.181	676.369	695.269	819.563	700.106	904.499	1317.77	1218.98	903.347	528.818	1130.15	695.271	1000.6	1.43914	0.525211	0.0465588	1.94964	up	--
neg_3885	DG(15:0/18:2(10E,12Z)+=O(9)/0:0)	4182.93	5331.21	3342.98	4431.46	4420.19	4856.39	3769.9	4483.45	2938.59	3828.33	3107.01	3514.29	4427.53	3606.93	0.814659	-0.295731	0.0443125	1.97216	down	--
neg_4560	5-Fluorocyclohexadiene-cis,cis-1,2-diol-1-carboxylate	75.1988	41.5285	102.221	69.9221	75.0979	15.5563	36.6561	6.72224	7.14811	42.9709	42.8955	31.169	63.2541	27.927	0.441505	-1.1795	0.0378439	1.88603	down	--
neg_4628	5-Ethyl-2-methylpyridine	55.1998	71.5768	48.4581	31.655	54.0666	51.9694	73.9033	59.5536	71.7598	75.7778	93.232	59.7565	52.1543	72.3305	1.38686	0.471819	0.019964	2.08125	up	--
neg_4629	gamma-Amino-gamma-cyanobutanoate	215.243	275.881	318.537	278.547	238.864	270.978	341.047	535.806	434.616	338.315	299.696	397.357	266.342	391.139	1.46856	0.554405	0.0139853	2.30094	up	--
neg_5158	Caproic acid	142.008	122.209	138.511	151.742	117.389	89.1869	141.514	199.928	165.183	153.018	124.323	179.977	126.841	160.657	1.2666	0.340961	0.0412738	1.93331	up	--
neg_5204	Ichangic acid 17-beta-D-glucopyranoside	1430.03	1556.91	992.002	1181.12	1365.17	835.451	2358.6	1515.32	1512.44	1873.62	1597.65	2429.49	1226.78	1881.19	1.53343	0.616766	0.0115012	2.25146	up	--
neg_5242	Met-leu-phe	250.372	260.076	252.072	249.907	243.614	180.648	373.145	293.39	321.904	299.715	263.917	354.497	239.448	317.761	1.32706	0.408228	0.00395176	2.46386	up	--
neg_5272	4-Hydroxy-2-oxopentanoate	187.362	110.324	124.75	158.048	109.491	99.6606	293.259	257.81	154.745	270.101	235.894	187.855	131.606	233.277	1.77254	0.825822	0.00354453	2.49948	up	--
neg_5277	1,2,4-Benzotriazin-3-amine	43.8949	4.42247	4.30062	14.5875	8.44144	5.84962	39.9283	45.4751	16.764	48.3716	33.0622	20.1622	13.5828	33.9605	2.50027	1.32208	0.0335218	1.96273	up	--
neg_5280	Edoxudine	3791.46	3741.58	4042.19	3274.94	4466.54	3650.32	3124.03	3651.35	3095.38	3311.85	2498.4	2817.01	3827.84	3083	0.805416	-0.312193	0.00893369	2.28154	down	--
neg_5663	4-(4-Methylcyclohexyl)-4-oxobutanoic acid	8446.08	7897.96	11652.4	9806.87	10863.1	9964.37	15076.3	13258.8	9725.62	9506.48	12554.5	15366.9	9771.79	12581.4	1.28753	0.364602	0.0456728	1.92859	up	--
neg_5837	Indoxyl	10.2217	8.8112	8.03827	4.79455	5.0565	8.04444	12.8108	18.2339	11.0226	16.5682	11.5677	11.7303	7.49445	13.6556	1.82209	0.865597	0.00269913	2.5173	up	Tryptophan metabolism(ko00380)
neg_5839	p-Acetaminobenzaldehyde	4804.6	3131.28	4379.14	5000.67	4029.09	3491.71	5552.21	9043.08	4891.47	6760.04	5340.59	5328.17	4139.42	6152.6	1.48634	0.571768	0.0233241	2.15981	up	--
neg_5881	(Z)-4-Heptenal	594.545	669.387	766.791	669.25	667.232	467.254	1012.83	880.481	708.05	655.089	701.246	806.717	639.076	794.068	1.24252	0.313274	0.0495314	1.85992	up	--
neg_5882	4-methyl-hexanoic acid	98.088	119.853	135.752	100.804	127.991	106.517	173.04	192.671	123.309	116.641	128.604	150.131	114.834	147.399	1.28358	0.360176	0.0493479	1.88488	up	--
neg_5935	10-hydroxy-2E-decenoic acid	21.4167	101.149	54.7785	21.7947	11.5794	23.628	87.59	115.238	113.969	78.7743	53.1584	150.277	39.0578	99.8345	2.55607	1.35393	0.0110644	2.22575	up	--
neg_6012	(Z)-6-Tetradecene-1,3-diyne-5,8-diol	77.2518	89.8101	82.7709	62.2942	68.4816	66.0486	60.9459	78.4397	55.1089	45.9236	42.1582	60.6767	74.4429	57.2088	0.768493	-0.379896	0.0311133	2.00998	down	--
neg_6114	tetrahydropyranyl adriamycin	1712.25	2057.23	2366.72	2318.25	1729.82	1935.54	2656.4	2553.78	2686.61	2032.64	1965.82	3005.31	2019.97	2483.43	1.22944	0.298001	0.0471069	1.88837	up	--
neg_6149	4,4-Dimethyl-2-oxazoline	205.266	135.754	182.571	153.59	195.437	181.121	148.196	128.406	129.518	124.394	123.252	149.697	175.623	133.911	0.762488	-0.391213	0.00933395	2.36588	down	--
neg_6151	Scytalone	920.079	613.809	763.996	364.568	1116.52	1087.87	350.543	421.401	398.37	395.205	296.626	486.594	811.141	391.457	0.4826	-1.0511	0.0156438	2.36618	down	--
neg_6263	6-Fluoropyridoxol	10.0887	6.82678	23.6504	16.4968	0.109985	9.10718	45.2203	26.2216	42.9216	105.78	39.4359	155.331	11.0466	69.1517	6.25998	2.64616	0.0367312	2.15091	up	--
neg_6520	6'-HMG SDG	256.321	291.876	378.698	353.396	221.318	266.936	454.122	582.6	527.702	276.041	314.414	514.885	294.758	444.961	1.50958	0.594149	0.0306904	2.05898	up	--
neg_6534	Guanidinoproclavaminic acid	1322.82	1315.16	1393.45	1391.6	1487.4	1192.53	1264.71	940.517	1223.92	1005.31	499.862	999.678	1350.49	988.999	0.732325	-0.449444	0.0212875	2.22168	down	--
neg_6632	sn-Glycero-3-phosphocholine	1467.19	1568.42	1208.05	1278.88	1396.41	1223.01	1316.36	852.54	1037.82	1114.45	1006.16	837.503	1356.99	1027.47	0.757168	-0.401314	0.0058953	2.41205	down	--
neg_6718	2-Amino-1,7,9-trimethylimidazo[4,5-g]quinoxaline	27.3577	42.7313	40.4253	54.6951	18.9971	36.8625	49.4131	72.6369	69.8939	38.3919	68.2868	46.5743	36.8448	57.5328	1.56149	0.642923	0.0246042	2.04083	up	--
neg_6755	L-Arginine phosphate	76.494	104.786	124.325	38.151	68.8161	78.043	134.588	101.603	107.142	91.5079	126.561	143.141	81.7692	117.424	1.43604	0.522099	0.0392291	1.96367	up	--
neg_6893	(2xi,6xi)-7-Methyl-3-methylene-1,2,6,7-octanetetrol	35.7291	32.421	38.5513	28.0789	16.9191	26.588	23.2668	2.79439	9.08122	7.3279	1.20586	3.0294	29.7146	7.78426	0.261968	-1.93254	0.000746366	2.65686	down	--
neg_6923	2-Hydroxyphenylacetic acid glucuronide	225.378	165.75	160.263	144.923	173.609	205.505	134.781	163.54	136.878	162.441	97.3134	110.059	179.238	134.169	0.748552	-0.417826	0.0214617	2.11594	down	--
neg_6964	Idrapril	499.268	1238.27	820.877	1383.91	1051.26	846.793	771.387	733.201	337.291	146.6	201.062	248.644	973.396	406.364	0.417471	-1.26025	0.00830233	2.34937	down	--
neg_7112	1-(2,4-Dihydroxyphenyl)-1-butanone	62.1854	69.4682	48.9083	32.4302	63.8562	42.7824	70.4182	80.6272	78.3109	69.0161	78.1657	99.7505	53.2718	79.3814	1.49012	0.57543	0.00581648	2.37125	up	--
neg_7150	Dihydropteroate	233.511	216.233	249.96	170.733	212.768	95.6692	168.899	26.4605	181.382	111.767	80.4185	64.2762	196.479	105.534	0.537125	-0.896669	0.022531	2.04047	down	Folate biosynthesis(ko00790)
neg_7183	Bacilysin	248.363	327.898	223.916	458.086	323.041	350.911	182.036	103.825	162.26	242.185	63.844	221.152	322.036	162.55	0.504758	-0.986336	0.00486125	2.4298	down	--
neg_7288	4-Methylcatechol	5.74345	6.27097	2.04574	0.259778	1.28941	2.86349	0.0375633	14.8526	12.6553	11.0892	8.49735	11.9755	3.07881	9.85125	3.1997	1.67794	0.0236433	2.14879	up	--
neg_7314	2-(7'-Methylthio)heptylmalic acid	474.164	913.004	714.518	819.974	621.032	855.848	948.761	1066.67	1034.82	982.602	1323.53	1035.85	733.09	1065.37	1.45326	0.539296	0.00348507	2.45039	up	--
neg_7471	Dalbergin	245.006	201.254	178.624	166.974	196.508	258.823	223.047	310.801	304.543	248.586	195.287	323.004	207.865	267.545	1.28711	0.364134	0.0488452	1.83234	up	--
neg_7495	10,11-Dihydroxycarbamazepine	122.828	127.485	114.164	69.0059	89.7442	116.409	142.815	177.065	149.805	144.762	113.689	163.781	106.606	148.653	1.39441	0.479656	0.00799039	2.28423	up	--
neg_7604	6-Oxopiperidine-2-carboxylic acid	9.88973	1.71152	2.0332	2.93475	5.90898	5.30115	2.54163	2.19223	1.49861	1.39372	8.27794e-11	8.27794e-11	4.62989	1.27103	0.274527	-1.86498	0.0446241	2.01397	down	--
neg_7642	2-Amino-3-(4-hydroxyphenyl)propanal	457.165	467.956	507.814	331.171	498.631	326.841	482.608	552.135	579.885	493.417	478.818	704.637	431.596	548.583	1.27106	0.346028	0.0370397	1.96866	up	--
neg_7648	2-Fluoro-5-hydroxy-L-phenylalanine	518.032	599.431	608.801	414.725	620.446	383.669	612.257	692.783	650.871	567.022	600.53	842.175	524.184	660.94	1.26089	0.334445	0.0415488	1.92317	up	--
neg_7686	n-Methyl-2-phenyl-n-[(5r,7s,8s)-7-(pyrrolidin-1-yl)-1-oxaspiro[4.5]dec-8-yl]acetamide	5.46532	12.4877	44.6549	10.0173	8.27794e-11	26.002	32.0165	70.1691	71.1448	34.0883	24.7485	26.2525	16.4379	43.0699	2.62016	1.38966	0.0387412	1.94735	up	--
neg_7773	Cannabidiolic acid	2821.15	2681.73	2661.6	2115.83	2197.68	2503.12	2994.99	3380.57	2845.6	2655.19	2495.82	3718.68	2496.85	3015.14	1.20758	0.272116	0.0454487	1.89609	up	--
neg_7785	6-exo-Hydroxyfenchone	245.725	209.15	278.024	294.019	270.431	203.396	307.514	287.814	321.694	296.917	277.714	396.105	250.124	314.627	1.25788	0.330997	0.0197051	2.16067	up	--
neg_7805	Gabazine	64.7127	82.2241	75.1526	97.2115	42.5856	74.7301	111.907	204.552	130.623	126.512	174.488	145.595	72.7694	148.946	2.04682	1.03338	0.0016166	2.65883	up	--
neg_7845	7,12-Dihydroxy-3,11,15,23-tetraoxolanost-8-en-26-oic acid	12524.1	12359	9851.39	15080.6	11226.2	9759.53	15559.1	12220.4	14316.8	18766.8	15666.4	14852.4	11800.1	15230.3	1.29069	0.368142	0.0166279	2.15882	up	--
neg_8207	Putreanine	719.216	534.861	753.209	760.249	511.368	503.38	1056.46	777.311	880.862	827.888	585.085	757.744	630.38	814.225	1.29164	0.369206	0.0489467	1.87352	up	--
neg_8217	dTDP-D-mycaminose	4.23655	2.83483	4.16917	1.59079	2.04545	3.3635	1.45224	1.10956	1.00065	3.43826	1.92835	1.32026	3.04005	1.70822	0.561906	-0.8316	0.0450679	1.82524	down	--
neg_8255	Ciclesonide	1989.5	2069.02	1737.81	2290.04	1777.97	1678.46	2465.93	1974.21	2174.83	2765.38	2358.78	2564.66	1923.8	2383.96	1.23919	0.309403	0.0122157	2.23754	up	--
neg_8477	17beta-Estradiol-2,3-quinone	184.923	232.24	141.325	126.137	160.363	126.328	109.025	134.33	122.376	108.634	114.732	69.805	161.886	109.817	0.678361	-0.559875	0.0266595	2.13231	down	--
neg_8556	Naphthalene-1,2-diol	193.029	135.934	226.926	214.421	188.302	263.988	249.849	345.423	394.94	285.588	202.499	310.766	203.767	298.178	1.46333	0.549253	0.0200112	2.14665	up	Metabolism of xenobiotics by cytochrome P450(ko00980);;Chemical carcinogenesis - DNA adducts(ko05204)
neg_8558	7-Methoxy-6-methyl-2H-1-benzopyran-2-one	39.7241	30.7199	44.2372	31.4404	36.036	59.7266	59.4165	59.9546	95.3681	52.3179	47.0058	59.7502	40.314	62.3022	1.54542	0.628001	0.026855	2.04606	up	--
neg_8562	Furanogermenone	970.197	848.037	1257.08	1051.31	1004.85	1297.97	1390.5	1460.27	1954.75	1298.97	1093.49	1426.75	1071.57	1437.45	1.34144	0.423782	0.0271243	2.06974	up	--
neg_8568	LysoPA(8:0/0:0)	52810.8	46423.1	67849.6	56387.5	55453.4	67743.1	73846.9	79035.2	99654.9	69766.1	58520.6	79307.4	57777.9	76688.5	1.3273	0.408492	0.0193249	2.16163	up	--
neg_8570	2'-Hydroxyenterolactone	622.763	525.509	780.856	731.138	670.813	779.958	797.755	971.679	1131.26	803.501	646.271	915.431	685.173	877.649	1.28092	0.357177	0.0413048	1.9515	up	--
neg_8593	Delphinidin 3-glucosylglucoside	167.132	117.249	245.543	198.977	176.803	249.252	267.573	317.36	432.525	297.477	198.514	297.056	192.493	301.751	1.5676	0.648555	0.0176099	2.18411	up	--
neg_8726	5-[[5-[[5-(Pyrrol-2-ylidenemethyl)pyrrol-2-ylidene]methyl]-1H-pyrrol-2-yl]methylidene]pyrrole-2-carboxylic acid	227.941	127.495	141.342	81.3303	219.651	156.915	58.5413	108.102	136.322	63.4187	55.5029	77.0329	159.112	83.1532	0.522607	-0.936202	0.0208528	2.15539	down	--
neg_8752	Rosoxacin	593.687	671.923	694.256	756.597	488.147	433.036	335.708	411.109	614.45	532.78	216.335	344.951	606.274	409.222	0.674979	-0.567086	0.0306036	1.95843	down	--
neg_8825	Hovenine A	614.239	838.776	504.613	475.845	598.037	569.174	525.628	427.222	299.189	623.724	199.077	197.008	600.114	378.641	0.630949	-0.664404	0.0343091	2.01659	down	--
neg_8898	Phytocassane B	23.6095	69.5717	5.96225	7.49222	15.1228	25.9901	25.2901	67.3286	74.4121	30.2582	59.5437	95.0866	24.6248	58.6532	2.38188	1.2521	0.0415072	1.86138	up	--
neg_8915	Annosquamosin A	2142.8	2179.64	2199.09	2686.38	2461.65	2337.6	2089.54	2254.51	2195.44	2097.33	1580.5	1799.76	2334.53	2002.85	0.857925	-0.221077	0.0360164	1.97471	down	--
neg_9119	(±)12(13)-EpOME	243.783	76.2446	233.78	284.878	253.638	115.104	50.0584	76.4911	55.0753	59.0983	70.9135	70.4983	201.238	63.6892	0.316487	-1.65978	0.0101186	2.44237	down	--
neg_9186	Glycyl-l-histidyl-l-lysine	3020.14	200.125	2789.84	2427.77	2975.4	413.264	198.403	312.937	305.601	235.54	226.999	299.348	1971.09	263.138	0.133499	-2.9051	0.0239863	2.20522	down	--
neg_9714	Licoagroside B	3.12379	1.66572	1.70249	4.83531	1.13282	6.12346	8.27794e-11	0.176478	1.64547	8.27794e-11	8.27794e-11	8.27794e-11	3.09727	0.303659	0.0980409	-3.35047	0.0172318	2.31664	down	--
neg_9972	Panaxydol	114.443	147.592	70.0025	72.659	123.317	141.758	56.1916	71.0635	88.9426	90.0042	67.1852	67.2914	111.629	73.4464	0.657953	-0.603943	0.0377516	2.09344	down	--
neg_9981	9R,10S-EpOME	61.6344	52.4089	35.1627	3.03064	50.9046	45.2731	8.12553	20.2488	14.0925	22.5014	23.2261	18.6144	41.4024	17.8015	0.429962	-1.21772	0.0375896	2.08416	down	Linoleic acid metabolism(ko00591)
pos_10046	3-Methyl-5-pentyl-2-furanpropanoic acid	1278.43	979.29	1573.24	1396.42	1291.61	1236.45	1094.01	1139.23	999.536	844.471	1016.57	1288.45	1292.57	1063.71	0.82294	-0.28114	0.0476021	1.80279	down	--
pos_10053	sphinganine (C20)	33.099	4.60102	10.1749	2.26954	32.405	17.1494	1.2425	0.682618	8.27794e-11	4.46568	1.82379	0.513081	16.6165	1.45461	0.0875403	-3.51391	0.0401252	2.08634	down	--
pos_10093	CL(10:0/13:0/13:0/18:2(9Z,11Z))	2692.5	1789.27	2278.27	2208.47	2443.6	2989.8	1628.33	1848.33	2470.86	2046.67	1562.6	1405.29	2400.32	1827.02	0.761155	-0.393737	0.0329502	1.97362	down	--
pos_10181	N-Stearoyl Isoleucine	4373.43	4770.79	6000.43	3949.48	4166.78	3822.22	3630.11	3332.03	3299.14	4074	2124.46	4194.17	4513.86	3442.32	0.762611	-0.390981	0.0374652	1.87036	down	--
pos_10195	Arginylmethionine	35.0496	39.3708	50.0082	45.0969	39.308	38.8106	39.6127	32.3421	20.5049	38.6738	29.1175	27.6622	41.274	31.3189	0.758803	-0.398202	0.0231388	2.04248	down	--
pos_10287	Arachidonoyl Serinol	10618.5	10485.4	8910.3	9074.21	10334.4	8031.26	7569.84	9032.65	7941.47	8732.47	7394.3	8721.08	9575.67	8231.97	0.859676	-0.218136	0.02916	2.04064	down	--
pos_10291	9-cis-Retinyl Oleate-[d17]	44707.8	21622.3	25018	64615.6	54169.5	52493.9	11295.6	20489.8	26990.1	18517	17428.6	20313.9	43771.2	19172.5	0.438017	-1.19094	0.0153749	2.34384	down	--
pos_10332	7,8-Dihydrovomifoliol 9-[apiosyl-(1->6)-glucoside]	1289.97	220.878	1322.61	1043.69	1350.57	267.339	494.916	89.1534	103.345	346.855	410.591	153.53	915.843	266.398	0.290878	-1.78151	0.0291477	2.06644	down	--
pos_10400	2,4-Heptadecanedione	70.5788	43.5526	61.5043	56.7518	70.478	35.1555	45.062	33.2839	30.1396	46.1319	24.9047	14.9775	56.3368	32.4166	0.575407	-0.797345	0.0111986	2.21373	down	--
pos_10453	arachidyl amido cholanoic acid	4986.6	3037.16	3960.7	6586.01	5132.53	6690.81	3156.3	17339.2	22351.4	17424.3	6232.83	33252.9	5065.64	16626.1	3.28214	1.71464	0.0488764	2.02811	up	--
pos_10503	cis-2-Thujen-4-ol	40.433	39.5974	71.9222	24.4327	35.002	29.0709	107.878	77.1065	34.8745	63.8667	65.4227	65.2311	40.0764	69.0633	1.72329	0.785168	0.0367466	1.97603	up	--
pos_10523	DG(20:3(8Z,11Z,14Z)-2OH(5,6)/16:0/0:0)	15528.6	8106.72	15260	9356.84	20651.5	8079.71	5757.7	4452.91	9221.82	2816.53	6529.13	9347.95	12830.6	6354.34	0.495249	-1.01377	0.0265144	2.05902	down	--
pos_10534	Diplodiatoxin	1413.92	743.871	940.434	1246.19	1590.84	1152.28	559.675	350.522	316.157	541.025	348.906	344.666	1181.26	410.159	0.347223	-1.52607	0.00103397	2.79974	down	--
pos_10587	(6R)-6-(2-Hydroxy-2-methylpropyl)-3-[(1R)-1-[4-(1-methyl-2-oxopyridin-4-yl)phenyl]ethyl]-6-phenyl-1,3-oxazinan-2-one	7.54602	34.7587	46.6133	27.2469	39.421	45.6439	8.7274	28.9947	17.2546	17.2377	4.76868	18.3871	33.5383	15.895	0.473936	-1.07723	0.0336601	2.00151	down	--
pos_10588	hydroxyrepaglinide	18.1306	15.4217	68.5961	22.0807	30.908	27.4052	0.00207031	6.15665	5.28331	8.76738	0.264824	2.04607	30.4237	3.75338	0.12337	-3.01893	0.0198433	2.22173	down	--
pos_10618	Pyrophaeophorbide a	43848.5	42055.9	83350.8	58739.4	71136.3	52970	33030.4	41390.1	29412.9	40518.6	25264.9	40692.4	58683.5	35051.5	0.597298	-0.743477	0.0135847	2.24291	down	--
pos_1274	4-Keto-2-undecylpyrroline	200.343	448.944	203.973	71.6322	172.676	11.8855	688.813	347.1	512.199	733.327	785.703	287.933	184.909	559.179	3.02408	1.59649	0.0060798	2.38637	up	--
pos_1528	DL-2-Aminooctanoic acid	400.814	351.748	585.61	490.353	396.665	326.742	580.503	571.524	560.644	574.696	373.035	655.68	425.322	552.68	1.29944	0.37789	0.0433698	1.94725	up	--
pos_1653	Albanin F	323.892	192.751	182.611	211.584	280.164	116.329	47.8084	117.08	114.035	89.3889	12.1722	140.452	217.888	86.8227	0.398473	-1.32745	0.00586103	2.39741	down	--
pos_1887	(5Z)-7-[(1R,2R,3R)-3-hydroxy-2-[(1E,3S)-3-hydroxy-5-phenylpent-1-en-1-yl]-5-oxocyclopentyl]hept-5-enoyl-CoA	0.559125	64.0565	64.2217	29.8848	31.0103	86.7979	134.133	36.0024	128.345	51.1476	170.294	221.59	46.0884	123.585	2.68148	1.42303	0.0438422	1.96413	up	--
pos_2025	n-iminoethyl-l-ornithine	234.389	241.141	249.304	220.031	228.081	230.702	254.406	326.618	332.09	253.306	250.458	340.79	233.941	292.945	1.25221	0.32448	0.0213733	2.26456	up	--
pos_2211	1-ACETYLPIPERIDINE	45.5309	104.255	47.7622	9.75872	16.7593	7.03813	83.7446	175.18	56.1532	67.2904	118.148	62.2778	38.5173	93.799	2.43524	1.28407	0.0446141	1.85874	up	--
pos_2217	Hemigossypolone	18.7277	115.32	55.9622	8.27794e-11	6.57751	67.3028	192.808	8.5852	144.682	84.3234	185.052	110.569	43.9816	121.003	2.75123	1.46007	0.0486851	1.85704	up	--
pos_2255	5,6,7,8-Tetrahydro-4-methylquinoline	261.938	257.949	531.308	100.825	545.161	359.095	114.236	94.3331	104.707	127.725	141.174	325.995	342.713	151.362	0.441658	-1.179	0.0440422	1.89402	down	--
pos_2309	9(Z),11(E),13(E)-Octadecatrienoic Acid ethyl ester	15964.5	13384.3	10009	29799.5	18234.3	21247.1	28933	39944.7	39314.2	41037.2	13694	58793.1	18106.5	36952.7	2.04086	1.02918	0.0260667	2.11226	up	--
pos_2351	Asparaginyl-Lysine	8.27794e-11	8.27794e-11	8.27794e-11	8.27794e-11	0.00925885	8.27794e-11	3.87809	3.86974	0.811362	2.63189	0.954318	5.71983	0.00154314	2.97754	1929.53	10.914	0.0121416	2.45551	up	--
pos_2390	20alpha,22beta-Dihydroxycholesterol	79659.2	45519.1	58335	62394.5	72787.5	53036	65826.3	80480.1	85395.1	109478	67801	94635.7	61955.2	83936.1	1.35479	0.438065	0.0284496	2.06578	up	--
pos_2460	8-[3]-ladderane-1-octanol	2001.6	6398.96	9145.15	1557.62	2215.81	2178.68	9809.8	7119.09	8614.64	6733.55	7655.42	9178.02	3916.31	8185.09	2.09	1.0635	0.0185081	2.28035	up	--
pos_2499	26,27-diethyl-1α,25-dihydroxyvitamin D3 / 26,27-diethyl-1α,25-dihydroxycholecalciferol	14110.4	30001	49796.6	44917.6	15555.5	31514.8	129475	92268.2	55310.4	125382	37884.6	68812	30982.6	84855.4	2.7388	1.45355	0.0150338	2.30042	up	--
pos_2536	N-[[3-Hydroxy-2-(2-pentenyl)cyclopentyl]acetyl]isoleucine	109.838	134.302	109.905	63.9223	110.061	98.3857	35.3531	66.1326	97.801	76.0324	46.7145	41.6542	104.402	60.6146	0.580587	-0.784415	0.00898447	2.2862	down	--
pos_2650	3,5,7-Trimethyl-2E,4E,6E,8E-undecatetraene	37.9131	32.314	36.1187	47.3228	52.7365	46.0362	40.6459	72.7448	78.9083	62.6108	40.4212	64.7942	42.0736	60.0209	1.42657	0.51255	0.0432546	1.95003	up	--
pos_2692	gamma-Aminobutyryllysine	42.8504	24.3424	22.1478	43.1028	45.5916	45.259	2.54876	37.9068	8.27794e-11	8.31906	2.56901	0.401097	37.2157	8.62412	0.231734	-2.10946	0.0038066	2.49399	down	--
pos_2762	Bilirubin	28.6484	28.9455	85.2606	50.664	31.8246	15.8739	139.07	117.399	205.767	268.623	59.7036	203.262	40.2028	165.637	4.12004	2.04266	0.00771862	2.52032	up	--
pos_288	2-Hydroxyundec-6-enoylcarnitine	88.6738	68.7794	70.9858	38.3197	154.923	95.3546	254.276	153.516	344.028	252.136	155.195	145.751	86.1727	217.484	2.52381	1.33561	0.0078874	2.39244	up	--
pos_2896	Amafolone	934.017	1269.91	1224.23	767.66	1100	727.283	930.859	403.673	49.9363	273.641	225.796	267.998	1003.85	358.65	0.357274	-1.4849	0.00227697	2.54759	down	--
pos_2910	DG(15:0/18:3(10,12,15)-OH(9)/0:0)	27298.5	25707.2	20876.1	32408.2	29148.8	26517.9	23356.6	22632.1	21750.4	19677	14980.3	22357.8	26992.8	20792.4	0.770294	-0.376519	0.0122358	2.27793	down	--
pos_2950	9-HpOTrE	74.9172	75.8287	25.0415	66.8675	47.642	84.3276	35.4706	34.4839	19.9844	44.8792	39.1081	16.8839	62.4374	31.8017	0.509337	-0.973308	0.0179651	2.27973	down	--
pos_3347	1,2,10-Trihydroxydihydro-trans-linalyl oxide 7-O-beta-D-glucopyranoside	650.704	565.971	597.528	588.272	539.523	643.425	701.525	679.764	726.119	651.964	612.68	753.829	597.57	687.647	1.15074	0.202559	0.00833107	2.2927	up	--
pos_3387	Glucocochlearin	480.458	29.3179	316.187	280.388	330.405	40.6848	54.6134	31.1417	143.858	35.9062	16.6374	77.4773	246.24	59.9391	0.243417	-2.0385	0.0494476	1.91754	down	--
pos_3562	[D-Met2, Pro5]-enkephalinamide	1604.83	1367.43	971.875	1465.77	1648.44	781.526	676.961	732.275	689.455	603.796	629.004	555.252	1306.64	647.79	0.495767	-1.01227	0.00548437	2.62431	down	--
pos_3583	Glutamylisoleucine	528.869	573.933	497.048	517.202	455.385	402.558	630.312	626.227	495.208	820.475	806.243	650.832	495.832	671.549	1.35439	0.437641	0.0155129	2.28074	up	--
pos_3620	Butyl (S)-3-hydroxybutyrate glucoside	20130.2	19521.2	32546.9	17062.2	37614.3	31797.2	12639.9	13134.9	9587.29	19918.4	13970.3	15549.1	26445.3	14133.3	0.534436	-0.903912	0.0149742	2.26183	down	--
pos_3625	Methionyl-Glutamine	4596.01	4523.37	4219.55	4104.92	4115.49	3820.64	5437.75	5512.46	5167.17	4534.83	4742.19	6182.16	4230	5262.76	1.24415	0.315163	0.00591909	2.45225	up	--
pos_3815	L-Glutamic acid	101.471	31.0896	43.0518	43.0859	62.3602	35.1215	6.9231	46.9275	26.4745	7.29212	6.81494	4.58494	52.6966	16.5029	0.313167	-1.67499	0.0203621	2.1339	down	--
pos_4062	Neplanocin A	31.6206	40.7967	64.0257	49.3944	29.9416	52.9643	18.3483	44.3141	40.0058	18.7654	7.88877	29.5135	44.7906	26.4726	0.591032	-0.758692	0.0419229	1.87469	down	--
pos_4263	PA(2:0/LTE4)	1279.93	1155.67	1002.22	749.019	1003.66	1050.23	1915.19	1003.56	1179.04	1326.35	1730.24	1697.62	1040.12	1475.33	1.41842	0.504287	0.0308075	2.04702	up	--
pos_4440	3-Carbamoyl-2-phenylpropionic acid	126.729	121.206	119.855	129.948	115.395	108.493	102.792	92.0525	116.061	113.317	82.2213	113.11	120.271	103.259	0.858552	-0.220023	0.029199	2.03045	down	Drug metabolism - cytochrome P450(ko00982)
pos_4463	2(R)-HPOT	78.5629	336.217	321.931	10.1323	200.532	231.444	64.0485	26.6249	103.198	25.8473	8.46117	48.1611	196.47	46.0568	0.234421	-2.09282	0.0360694	2.08751	down	--
pos_4500	Isoquinoline N-oxide	20887.2	10189.8	26713.3	13367.5	16295.7	14297.6	10045.7	8841.36	12444.7	11989.6	7842.98	10836.7	16958.5	10333.5	0.609341	-0.714679	0.0405923	1.94545	down	--
pos_4531	Acetal R	656.595	541.488	618.237	738.883	479.739	434.355	816.876	889.173	837.132	735.973	494.607	701.366	578.216	745.855	1.28992	0.367285	0.0480772	1.86173	up	--
pos_4606	3 Hydroxycoumarin	376.265	145.539	218.715	79.2231	341.878	184.797	82.8911	66.0844	105.214	95.7784	92.5227	120.056	224.403	93.7578	0.41781	-1.25908	0.0379689	2.07834	down	--
pos_4608	3-Isochromanone	202.468	131.359	176.921	196.046	190.374	168.675	144.037	137.285	177.064	149.315	133.051	148.875	177.641	148.271	0.83467	-0.260723	0.0433806	1.88518	down	--
pos_4640	Homodihydrojasmone	997.896	1047.6	1287.31	1363.13	838.291	768.266	1670.12	1762.95	1978.94	1836.74	922.315	1529.4	1050.42	1616.74	1.53915	0.622131	0.0128003	2.26827	up	--
pos_4871	Paclitaxel	678.982	787.015	868.732	868.211	182.597	694.806	982.249	1740.07	1837.34	704.428	1017.97	1385.79	680.057	1277.97	1.87921	0.910129	0.0228352	2.11578	up	--
pos_4974	1'-Hydroxybufuralol	461.021	489.504	432.469	455.867	441.115	436.836	565.483	543.96	633.401	488.965	511.867	565.488	452.802	551.527	1.21803	0.284552	0.00335426	2.56535	up	--
pos_515	Parthenosin	305.552	338.9	357.654	393.292	338.141	320.618	510.581	416.361	340.649	373.734	473.536	572.816	342.359	447.946	1.30841	0.387813	0.0303358	2.12084	up	--
pos_5176	Perlolyrine	16.0281	20.7155	11.7619	13.2596	11.7449	4.37941	2.55442	4.4296	9.25739	3.05455	6.74322	7.9518	12.9816	5.66516	0.436401	-1.19627	0.0198669	2.17889	down	--
pos_5250	4-Isopentylphenol	142.123	145.313	127.966	88.3527	112.97	125.736	156.99	143.561	154.782	159.95	123.484	183.91	123.743	153.78	1.24273	0.313512	0.0290796	1.9935	up	--
pos_5288	1,2,5-Trimethyl-1H-pyrrole	28.5792	26.0233	18.6773	10.6188	15.8522	17.7395	33.6306	31.6408	26.8591	35.0562	16.7605	26.3258	19.5817	28.3788	1.44925	0.535309	0.0455109	1.84095	up	--
pos_5396	Austin	637.108	572.028	594.531	757.023	607.852	541.582	558.493	485.622	545.955	506.818	457.236	526.588	618.354	513.452	0.830353	-0.268204	0.0174182	2.20372	down	--
pos_5527	floctafenine	182.905	336.282	204.058	224.715	156.921	240.052	313.467	594.342	393.865	413.056	173.073	715.857	224.156	433.943	1.9359	0.953006	0.0456976	1.97042	up	--
pos_5605	Tyr-ile-gly-ser-arg	1597.03	1477.52	1225.36	1011.62	1437.39	1138.56	1774.06	1469.7	1383.13	1570.54	1736.79	1763.11	1314.58	1616.22	1.22946	0.298023	0.0262864	2.03469	up	--
pos_5679	Palustrine	4982.88	7583.89	2698.92	2947.29	4907.35	5723.89	2040	2329.83	2109.59	4257.38	2768.16	3108.24	4807.37	2768.87	0.575963	-0.795951	0.0410209	2.03519	down	--
pos_5785	N-cis-tetradec-9Z-enoyl-L-Homoserine lactone	849.919	1164.47	505.864	490.309	784.542	956.737	380.785	530.594	412.825	673.863	524.73	460.698	791.973	497.249	0.627861	-0.671482	0.0395743	2.07027	down	--
pos_5843	Labienoxime	58.4376	45.4085	53.8237	64.0333	60.046	51.7282	56.9967	68.6742	62.2219	87.4234	58.5573	76.1156	55.5795	68.3315	1.22944	0.297997	0.049361	1.93498	up	--
pos_5952	Penbutolol	5723.02	3160.01	2825.52	4864.31	4204.72	1722.06	1626.49	2057.41	1845.12	2292.22	1680.47	1526.76	3749.94	1838.08	0.490162	-1.02867	0.0229813	2.2371	down	--
pos_5959	Hydrogenobyrinate	8.27794e-11	218.961	35.2114	8.27794e-11	8.27794e-11	25.3903	54.7633	127.256	420.53	176.677	340.82	283.487	46.5937	233.922	5.02047	2.32782	0.0214996	2.1256	up	--
pos_5993	Prostaglandin PGE2 1-glyceryl ester	1082.17	972.153	667.444	928.425	1192.44	1659.35	839.896	566.382	695.005	812.344	746.575	638.733	1083.66	716.489	0.661173	-0.596901	0.041909	2.08399	down	--
pos_6120	4-Hydroxy-5-(3',4'-dihydroxyphenyl)-valeric acid-O-glucuronide	0.882776	23.673	128.461	106.307	51.9872	121.709	10.162	0.884796	0.103371	12.1985	9.0385	40.3791	72.1702	12.1277	0.168043	-2.57309	0.0410942	1.99382	down	--
pos_6236	Asp Glu Arg Arg	1026.26	1071.77	880.044	1089.95	943.85	925.009	1082.05	1150.28	1333.62	1174.43	931.651	1373.47	989.481	1174.25	1.18673	0.246997	0.0411396	1.94189	up	--
pos_6268	Inosinic acid	345.663	299.204	260.964	186.688	288.216	232.629	302.923	347.685	376.779	335.498	421.082	406.902	268.894	365.145	1.35795	0.441431	0.00835081	2.31884	up	--
pos_6398	Pratenol B	41.236	41.0958	29.8927	8.50962	28.9682	31.1929	14.8386	6.15054	13.6446	31.0966	13.674	3.81049	30.1492	13.8691	0.460017	-1.12024	0.027234	2.03353	down	--
pos_6399	(±)-Enterolactone	10948.3	8584.14	11890.6	9420.28	9448.16	14705.1	14855.7	14155.3	21802	14439.3	10711.6	14244.8	10832.8	15034.8	1.3879	0.472903	0.0415422	1.92489	up	--
pos_6400	Wedelolactone	57.9672	87.3106	61.781	89.7664	32.9179	59.2222	51.6722	22.9439	59.2276	54.6621	20.5104	16.8072	64.8275	37.6372	0.580575	-0.784446	0.0431153	1.90312	down	--
pos_6406	5-Hydroxy-6-methoxycoumarin 7-glucoside	31.7552	31.2389	43.298	14.792	20.2305	40.4883	56.4802	53.0592	68.0864	48.7907	36.6017	40.0456	30.3005	50.5106	1.66699	0.737248	0.011252	2.22887	up	--
pos_6429	9-Deaza-9-(3-thienylmethyl)guanine	2.49014	1.95247	1.10827	0.890682	2.62271	1.35303	5.4486	2.63041	9.65663	2.96034	5.17682	12.3881	1.73622	6.37682	3.67282	1.87689	0.0317111	2.15321	up	--
pos_6507	Metronidazole	50.3671	59.646	13.4035	89.7389	36.909	61.8573	7.1278	35.7449	11.7542	16.0128	28.8468	4.49461	51.987	17.3302	0.333356	-1.58486	0.0199502	2.23931	down	--
pos_6509	(S)-Coclaurine	1709.59	1941.93	640.131	3404.57	1614.14	1882.28	511.947	1524.21	773.046	750.96	1098.52	599.528	1865.44	876.368	0.469792	-1.08991	0.041909	2.02824	down	--
pos_6539	Embelin	53.0792	8.27794e-11	65.427	93.0565	0.791678	6.75609	98.0215	69.5047	159.454	97.6079	216.072	107.598	36.5184	124.71	3.41498	1.77188	0.00977761	2.33391	up	--
pos_6572	7-Hydroxyflumequine	2.55404	5.0382	5.41378	9.82612	0.0374436	2.96185	1.19683	8.27794e-11	8.27794e-11	0.594242	0.772872	1.41766	4.30524	0.663601	0.154138	-2.69771	0.0432904	2.02231	down	--
pos_6639	Theasapogenol E	2568.88	3462.7	1349.3	1121.96	1883.79	1775.69	1519.47	941.067	539.622	2232.91	222.436	177.696	2027.05	938.867	0.463169	-1.11039	0.047807	1.89818	down	--
pos_6670	Pubesenolide	333.481	371.721	152.192	208.312	180.367	375.289	163.716	153.165	129.739	174.161	188.584	110.662	270.227	153.338	0.567441	-0.817457	0.035731	2.15451	down	--
pos_6742	DG(16:1(9Z)/20:4(8Z,11Z,14Z,17Z)/0:0)	17.948	19.991	34.3442	14.5567	48.0439	16.8008	17.528	13.327	5.13279	5.90585	12.3155	0.236793	25.2808	9.07432	0.358941	-1.47818	0.0293047	2.05967	down	--
pos_6780	PC(14:1(9Z)/12:0)	134.949	69.2126	118.671	58.1159	58.3162	60.2171	61.5949	53.4294	30.9505	63.4986	26.0526	30.6362	83.247	44.3604	0.532876	-0.908127	0.0406049	1.92558	down	--
pos_6791	Glycylprolylhydroxyproline	57.4883	143.791	47.0263	204.698	84.5961	236.367	54.1631	33.0729	30.9851	34.7351	49.0942	23.1122	128.994	37.5271	0.29092	-1.7813	0.0361502	2.17849	down	--
pos_6809	[12]-Gingerol	2165.44	1848.7	2716.11	1563.06	3377.86	1927.13	2403.88	3803.48	2772.19	2944.41	2777.6	3747.6	2266.39	3074.86	1.35672	0.440127	0.0485388	1.88759	up	--
pos_6822	(1S)-3-[2-[(1R,7Ar)-7a-methyl-1-[(2R)-6-methylheptan-2-yl]-2,3,3a,5,6,7-hexahydro-1H-inden-4-ylidene]ethylidene]-1-hydroperoxy-4-methylidenecyclohexan-1-ol	1052.29	2714.2	892.59	1543.85	1236.56	1707.78	969.741	545.96	489.577	1342.33	281.991	282.769	1524.55	652.062	0.427709	-1.2253	0.0240175	2.14991	down	--
pos_7058	Daunosamine	45.0732	27.6248	38.3336	22.7948	25.4017	26.1041	17.0767	29.6899	14.0112	19.0086	16.2231	28.2798	30.8887	20.7149	0.670629	-0.576413	0.0488129	1.82033	down	--
pos_7290	Eicosen-1-ol	995.948	1657.3	437.293	503.628	1695.25	884.275	282.691	496.383	185.842	498.957	876.614	301.065	1028.95	440.259	0.427872	-1.22475	0.0470283	1.98246	down	--
pos_7671	Styrene	1587.72	1171.68	1672.29	1010.76	1109.13	1382.33	901.598	923.641	983.976	601.346	679.71	756.915	1322.32	807.865	0.610945	-0.710886	0.00363634	2.50314	down	--
pos_7675	4,5-Di-O-methyl-8-prenylafzelechin-4beta-ol	17007.9	13296.5	19298.6	12293.2	12590	14152.4	9500.7	10757.9	11437.2	6364.96	7563.72	9066.63	14773.1	9115.18	0.617011	-0.696631	0.00278811	2.49618	down	--
pos_7709	Pindone	2451.42	1274.51	2562.54	3119.46	2931.4	2013.83	2036.33	741.152	558.668	1961.72	2051.5	1553.2	2392.19	1483.76	0.620252	-0.689074	0.0411825	1.84833	down	--
pos_7951	Desacetylvindoline	4105.7	4151.22	5399.93	5084.28	4815.99	4141.47	4280.01	2464.5	3983.56	2650.01	3500.71	4317.56	4616.43	3532.72	0.76525	-0.385997	0.025124	2.02912	down	--
pos_8002	5-Hexyl-2-furanoctanoic acid	380.361	334.741	250.087	277.911	294.605	367.012	230.502	259.973	261.254	322.551	237.916	199.415	317.453	251.935	0.793614	-0.333491	0.036807	1.98793	down	--
pos_8066	Gramicidin S	29.3804	26.7789	44.0467	41.3809	47.0016	38.0639	11.2712	18.5789	7.94119	31.6654	10.8684	12.9177	37.7754	15.5405	0.411392	-1.28142	0.00100023	2.59045	down	--
pos_8291	Arctiol	26.8077	39.4064	28.9487	37.2253	55.1737	31.5567	23.2445	78.7989	102.623	49.3271	59.9451	86.4679	36.5197	66.7343	1.82735	0.869753	0.0485497	1.95071	up	--
pos_8385	Citreoviridin C	173.361	324.456	122.359	13.1057	241.479	209.143	72.1115	39.8783	24.9844	58.2797	61.9673	132.393	180.65	64.9357	0.359455	-1.47612	0.0444736	2.03401	down	--
pos_8405	beta1-Tomatidine	654.966	437.383	267.557	82.4494	398.23	267.053	35.6119	220.639	126.76	120.691	191.517	115.893	351.273	135.185	0.384844	-1.37765	0.0407224	2.03505	down	--
pos_8560	Aethusin	60.0595	70.7251	61.1624	60.631	58.2823	67.9743	52.867	53.9075	58.4133	51.9882	53.5323	58.9477	63.1391	54.9427	0.870185	-0.200606	0.00831786	2.39889	down	--
pos_8652	2,4,7-decatrienal	211.601	216.361	173.504	198.316	188.776	233.357	155.562	167.385	185.617	180.336	141.407	166.091	203.653	166.066	0.815439	-0.294351	0.00695756	2.40685	down	--
pos_8746	N-Isobutyloctadeca-trans-2-trans-4-dienamide	521.356	417.928	436.015	73.7107	238.926	212.504	298.572	866.251	437.295	1152.89	952.33	484.54	316.74	698.647	2.20574	1.14127	0.0410955	2.0059	up	--
pos_8783	Hexenoylcarnitine	27.1563	65.4839	42.8785	38.6305	43.4122	113.246	27.9137	13.9365	17.8675	7.72598	9.54281	42.9894	55.1345	19.996	0.362676	-1.46325	0.0393884	2.05577	down	--
pos_8820	12-oxo-PDA	60.9819	84.0781	58.5579	49.5185	74.1233	64.4362	39.7037	39.4643	54.4916	65.5394	43.7027	51.2473	65.2827	49.0248	0.750963	-0.413187	0.0316249	1.99996	down	--
pos_8960	(S,E)-Lyratol propanoate	912.227	925.956	803.068	866.922	942.992	903.751	839.023	782.045	871.142	789.915	649.312	685.327	892.486	769.461	0.862154	-0.213982	0.0166167	2.2631	down	--
pos_9132	Geijerone	358.619	436.745	321.75	405.885	413.177	514.221	331.628	336.31	327.123	400.24	297.77	326.411	408.4	336.58	0.824145	-0.27903	0.0482262	1.97845	down	--
pos_9164	PE(P-16:0/0:0)	6458.61	5362.33	6298.93	2407.36	8695.12	10424.2	7071.34	10762.7	9150.19	9834.1	14814.5	10587.4	6607.75	10370	1.56937	0.650189	0.034501	1.95392	up	--
pos_9188	PE(16:1(9Z)/PGJ2)	197.853	63.088	234.506	2.41266	206.203	53.6702	34.3605	0.000855813	18.4919	8.27794e-11	4.99065	57.0873	126.289	19.1552	0.151678	-2.72092	0.0430423	1.97485	down	--
pos_9205	5-(2-hydroxyethyl)isolongifol-5-ene	4679.14	6506.01	2429.94	3782.48	4386.5	5831.99	2492.03	3065.71	3321.57	4319.9	2695.11	2356.77	4602.68	3041.85	0.660887	-0.597525	0.0492048	1.98339	down	--
pos_9209	13-OxoODE	21823.1	29639.2	11489.5	22449.2	24202.9	22542	11716.1	14473.5	13580.8	18863.7	11792	11020.9	22024.3	13574.5	0.61634	-0.698201	0.0154033	2.31843	down	--
pos_9248	Chamazulene	408.474	394.741	314.996	390.22	378.433	417.116	300.228	337.206	345.345	341.777	279.981	326.094	383.996	321.772	0.837955	-0.255055	0.00781941	2.39658	down	--
pos_9249	1,2,3,4-Tetrahydro-1-phenyl-4-(2-phenylethyl)naphthalene	33.2884	48.3904	17.5345	16.5179	26.5558	32.7033	7.42499	18.0271	17.0658	23.2377	13.2623	10.3414	29.1651	14.8932	0.510653	-0.969586	0.0316684	2.10888	down	--
pos_9259	Pentalen-13-al	2050.52	2121.66	1607.64	2048.1	2062.35	1931.18	1444.89	1679.67	1686.44	1663.53	1313.4	1625.76	1970.24	1568.95	0.796323	-0.328574	0.00254584	2.56154	down	--
pos_9265	11-nitro-1-undecene	198.033	191.767	147.74	201.007	171.483	157.946	127.498	140.321	175.933	154.788	105.621	117.333	177.996	136.916	0.769207	-0.378555	0.0146329	2.20752	down	--
pos_9319	Aplotaxene	40.5554	70.7044	41.536	45.4394	23.2429	43.1149	19.9309	8.5338	17.1642	28.0473	23.5771	11.689	44.0988	18.1571	0.411736	-1.28021	0.00680105	2.45862	down	--
pos_9326	Prostaglandin E1	2584.08	2912.19	2631.91	3303.5	3078.86	2279.83	2470.63	2179.72	2269.23	2208.15	2084.25	1890.58	2798.4	2183.76	0.780361	-0.357786	0.00777094	2.40748	down	--
pos_9375	9(10)-EpOME	15167.9	13209.4	10800.9	18503.1	16775.1	12646.5	11123.5	9249.02	12734.7	12315	9666.09	8372.13	14517.2	10576.7	0.728568	-0.456864	0.0194292	2.17103	down	--
pos_9407	6,8-Diethyl-4-methyl-3E,5E,7E,9E-dodecatetraene	129.863	128.724	110.689	120.713	114.825	128.57	92.2436	57.0358	104.952	118.145	81.1693	32.8967	122.231	81.0737	0.663285	-0.592299	0.0228649	2.24601	down	--
pos_9416	10-Deoxymethymycin	2367.91	1051.98	3003.67	1384.51	1920.83	575.462	399.936	963.915	633.348	579.228	530.272	803.892	1717.39	651.765	0.379509	-1.39779	0.0318939	2.05572	down	--
pos_9507	Secbumeton	25191.4	21652.9	25224.5	20833.7	24341.6	25875.5	21201.7	19585.4	17419.9	21819.8	17977.9	25216.5	23853.3	20536.9	0.860968	-0.215969	0.047588	1.84506	down	--
pos_9599	4-(4-Fluorophenyl)piperidin-4-ol	55.6445	39.2713	87.5626	59.9911	68.2267	76.0241	54.7735	34.1065	24.0977	20.6818	42.0009	39.414	64.4534	35.8457	0.55615	-0.846454	0.00828875	2.2888	down	--
pos_9813	3-Oxo-2-(2-entenyl)cyclopentaneoctanoic acid	11615.1	12218.6	6021.44	13505.8	11835.3	15997.5	4350.41	7674.14	10516.2	6991.27	5752.76	5325.67	11865.6	6768.41	0.570421	-0.809901	0.0120293	2.32112	down	alpha-Linolenic acid metabolism(ko00592)
pos_9844	Campestanol	5293.31	3002.01	6062.8	1861.06	66.1337	3091.69	140.118	568.016	602.079	245.583	130.184	152.422	3229.5	306.4	0.0948755	-3.39782	0.0224072	2.23718	down	--
pos_9979	(Z)-3-Oxo-2-(2-pentenyl)-1-cyclopenteneacetic acid	909.287	749.61	853.737	1052.05	897.015	927.067	726.805	773.548	657.316	658.822	583.358	740.244	898.128	690.016	0.768282	-0.380292	0.00224286	2.55934	down	--
pos_9985	LTB4 dimethyl amide	6081.47	2811.5	2617.35	2717.36	4688.04	2348.84	2225.05	2070.94	1626.11	1992.72	1910.2	1690.1	3544.09	1919.18	0.541516	-0.884923	0.0449251	2.04107	down	--
pos_9990	(3Z)-Phytochromobilin	119.006	80.9439	163.495	30.9775	115.32	51.44	50.8291	17.5078	43.4839	35.282	20.3104	51.5111	93.5304	36.4874	0.390112	-1.35804	0.0340118	2.02933	down	--

## Sheet: TM_vs_TS.KEGG_diff_anno
Table S4. The DAMs were identified
#ID	name	TM1	TM5	TM4	TM3	TM2	TM6	TS6	TS5	TS4	TS3	TS2	TS1	TM_Mean	TS_Mean	Fold_change	log2FC	Pvalue	VIP	regulated	KEGG_pathway_annotation
neg_10128	cis-[8]-Shogaol	333.894	319.713	426.567	348.97	285.807	302.936	524.931	511.932	454.289	514.594	341.138	432.44	336.315	463.221	1.37734	0.461888	0.00565418	2.11119	up	--
neg_10139	(S,E)-Zearalenone	17.0806	53.7717	41.2506	33.5569	29.2091	12.4376	2.958	13.7511	6.16822	16.1096	8.27794e-11	5.98003	31.2178	7.49449	0.240071	-2.05847	0.0107234	1.97609	down	--
neg_10228	PGP(a-13:0/a-21:0)	40.8032	14.8351	18.0163	17.6614	25.8825	30.2883	2.8021	9.87951	9.94181	15.4105	4.36175	4.42611	24.5811	7.80363	0.317464	-1.65533	0.00666152	2.21432	down	--
neg_10322	17(S)-HpDoHE	219.161	273.355	267.25	250.119	232.716	284.923	303.215	329.811	260.818	328.577	253.828	327.659	254.588	300.651	1.18094	0.23993	0.0279712	1.76337	up	--
neg_10366	15beta-Hydroxydesogestrel	118.765	105.925	210.176	259.334	302.237	64.4798	327.585	563.552	299.443	340.495	206.593	414.897	176.819	358.761	2.02897	1.02075	0.0166291	1.92514	up	--
neg_10442	1H-1,2,4-Triazole-3-carboxamide	26.2258	35.0657	31.6222	26.9597	25.5182	36.6214	27.5724	25.8173	20.5731	17.0051	26.6892	21.758	30.3355	23.2359	0.765962	-0.384655	0.0210036	1.84018	down	--
neg_10504	Hexadecanedioic acid mono-L-carnitine ester	550.999	386.997	247.711	418.366	455.001	532.632	235.863	53.1676	124.982	601.968	115.009	63.8291	431.951	199.136	0.461016	-1.11711	0.0430871	1.73089	down	--
neg_10533	N-Palmitoyl Threonine	23.3227	15.051	23.3118	19.8186	17.7035	9.34446	31.5331	56.8595	24.8178	23.9359	34.0648	34.5448	18.092	34.2926	1.89546	0.922545	0.019338	1.90176	up	--
neg_10767	Bupivacaine	74.6275	22.069	64.7577	68.4089	183.55	29.3626	531.154	523.66	438.781	153.157	302.704	163.379	73.796	352.139	4.7718	2.25453	0.00891298	2.14712	up	--
neg_10775	(E)-Hept-3-ene	24.8168	18.1701	47.3331	24.3442	27.8568	38.2791	22.5883	17.0159	21.8688	18.5422	13.6666	11.168	30.1333	17.475	0.579921	-0.786071	0.0331824	1.7817	down	--
neg_10787	9-F1-phytoprostane	752.371	1170.02	911.805	941.492	1028.27	1014.38	1797.06	1087.1	1366.75	1281.13	1108.86	1647.89	969.725	1381.47	1.4246	0.510554	0.0154811	1.99903	up	--
neg_10871	Cytochalasin B	67.6507	32.7938	104.412	88.4998	144.588	83.2262	459.493	151.594	252.034	161.181	131.058	179.849	86.8618	222.535	2.56194	1.35724	0.0423608	1.78972	up	--
neg_11054	MG(0:0/22:0/0:0)	5260.13	4078.12	3841.46	4722.49	2605.73	2742.48	1317.01	2455.57	1941.28	1661.07	1677.15	3252.93	3875.07	2050.84	0.529239	-0.91801	0.00681117	2.09091	down	--
neg_11059	Avermectin B1b monosaccharide	8.92824	6.89436	8.27794e-11	16.8375	10.3705	16.6128	8.27794e-11	4.05441	1.51948	0.607206	6.74023	4.78876	9.94056	2.95168	0.296933	-1.75179	0.0431797	1.74906	down	--
neg_11086	PA(P-16:0/20:3(8Z,11Z,14Z)-2OH(5,6))	1943.84	1317.18	1249.65	987.887	871.411	980.888	615.722	771.3	1019.68	648.133	627.85	915.889	1225.14	766.429	0.625583	-0.676727	0.0345741	1.84973	down	--
neg_11274	Deoxycholyltyrosine	22.3882	56.3614	0.657367	38.4989	104.889	0.240819	337.319	103.98	80.9528	67.2112	206.088	239.783	37.1725	172.556	4.64202	2.21475	0.0251996	1.89344	up	--
neg_11343	3-Oxooctadecanoic acid	244.869	152.026	138.869	158.508	405.041	75.9652	429.202	546.409	391.685	283.164	247.687	444.378	195.88	390.421	1.99317	0.995063	0.0138091	1.91666	up	--
neg_11490	Everolimus	102.34	40.3665	64.8845	90.8149	215.908	44.8643	541.666	260.822	730.065	271.695	198.232	551.274	93.1964	425.626	4.56697	2.19124	0.0106187	2.13798	up	--
neg_11556	(R)-3,4-Dihydro-2-methyl-2-(4,8,12-trimethyl-3,7,11-tridecatrienyl)-2H-1-benzopyran-6-ol	58.1316	5.70834	8.75409	104.652	144.876	29.7656	35.8929	141.31	201.003	145.338	105.499	190.114	58.6479	136.526	2.3279	1.21903	0.0431406	1.67067	up	--
neg_11586	Retinal	74.6386	123.157	167.926	167.091	131.374	24.5321	191.514	199.649	203.662	273.073	119.124	299.914	114.787	214.489	1.86859	0.901952	0.0171431	1.93899	up	--
neg_11610	Deoxycholyl-L-dopa	500.927	363.874	325.39	1377.36	1558.61	823.76	3649.48	2036.1	1952.5	1127.05	892.231	2166.36	824.986	1970.62	2.38867	1.25621	0.0361431	1.772	up	--
neg_11702	Ganoderiol D	9585.37	12161.8	15320.7	13195.5	10087.9	11284.6	16687.1	16211.1	25745.1	14092.7	30799.8	29819.6	11939.3	22225.9	1.86157	0.89652	0.0181182	2.00526	up	--
neg_11979	12-hydroxyicosanoic acid	6.00548	16.2686	17.5194	27.4299	17.0802	24.8329	36.2813	57.0546	61.9837	19.7945	19.5623	33.2195	18.1894	37.9827	2.08818	1.06224	0.0441139	1.75814	up	--
neg_1199	Carminomycin I	29.6366	76.2364	58.394	54.2716	66.1132	61.157	27.3851	24.6208	22.13	39.3087	31.0869	62.5502	57.6348	34.5136	0.598833	-0.739774	0.025946	1.71319	down	--
neg_1202	(2S)-2-[(4-Methylphenyl)sulfonylamino]-3-[[4-oxo-5-(2-piperidin-4-ylethyl)-7,8-dihydro-6H-pyrazolo[1,5-a][1,4]diazepine-2-carbonyl]amino]propanoic acid	4.09629	5.60862	5.32549	4.25201	3.71999	1.24131	1.13037	2.31934	1.79207	3.94404	1.12607	2.86289	4.04062	2.1958	0.543431	-0.879831	0.041468	1.60655	down	--
neg_12313	(±)9-HpODE	11704.2	13691.1	14910.6	17514.1	20117.8	14094.5	36540.6	12045.8	36048.3	28454.9	19255.4	26185.3	15338.7	26421.7	1.72255	0.784547	0.0353198	1.86938	up	--
neg_12326	3,4-dimethylideneheptanedioylcarnitine	163.256	4.31533	8.27794e-11	132.911	472.38	69.5967	148.906	930.417	476.257	1146.14	1133.97	1706.11	140.41	923.632	6.57812	2.71767	0.0157766	1.9862	up	--
neg_12562	Digoxigenin	223.181	32.3042	58.8998	100.757	125.746	35.9077	198.622	235.004	257.132	240.773	272.874	389.61	96.1326	265.669	2.76357	1.46653	0.00171636	2.179	up	--
neg_12593	1-(11Z-docosenoyl)-glycero-3-phosphate	6240.54	24515.5	49119	15390.7	3573.79	21564.9	27106.4	69429.7	165126	33638.7	212863	96496.3	20067.4	100777	5.02191	2.32824	0.044381	1.76859	up	--
neg_12665	PE(18:0/18:2(9Z,12Z))	7227.17	13802.1	9575.1	12351.9	4729.5	8242.3	7306.38	6023.17	5287.7	5685.62	4099.65	4787.51	9321.35	5531.67	0.593441	-0.752823	0.038342	1.71789	down	--
neg_12688	PE(20:1(11Z)/18:1(12Z)-2OH(9,10))	4259.41	13347.8	9592.16	12139.1	4299.65	10189.8	5384.76	7425.02	3429.79	4211.6	3538.3	4746.95	8971.32	4789.4	0.533858	-0.905473	0.0458773	1.65344	down	--
neg_12730	(10Z)-12-Hydroxyhexadecenoylcarnitine	283.485	377.473	262.936	290.491	309.368	433.161	441.135	528.59	394.561	381.781	423.683	421.482	326.152	431.872	1.32414	0.405058	0.0119947	1.89624	up	--
neg_12755	Cholylvaline	1265.26	1289.49	1197.14	2381.28	1061.58	1453.41	3090.98	1926.7	2711.73	1641.66	1369.18	2546.68	1441.36	2214.49	1.53639	0.61954	0.0469786	1.67924	up	--
neg_12760	3-Dehydro-2-deoxyecdysone	2884.73	2908.1	2298.13	5301.99	5089.43	3576.78	4450.24	6402.12	5260.04	8584.15	8960.8	15054	3676.53	8118.56	2.20821	1.14288	0.0354526	1.79166	up	--
neg_12804	4b-Hydroxystanozolol	6.51699	3.02296	5.36591	2.11683	12.8572	8.27794e-11	7.61975	29.4073	18.4532	18.1193	14.4788	30.0109	4.97998	19.6816	3.95213	1.98263	0.0069699	2.09722	up	--
neg_12805	6,8-Tricosanedione	1201.85	2103.56	2337.64	2291.59	1203.94	2546.36	3089.1	3709.51	3250.06	2745.29	2285.72	2797.21	1947.49	2979.48	1.52991	0.613445	0.00854725	2.02818	up	--
neg_12865	Dihydroevocarpine	75.494	169.761	56.0408	125.521	113.454	92.0275	132.543	206.827	133.09	124.238	157.651	254.443	105.383	168.132	1.59544	0.673951	0.0429238	1.66372	up	--
neg_13086	L-threo-sphinganine	33.4147	8.15189	59.6731	20.7913	51.693	59.3347	0.0204321	15.1785	8.91406	24.6722	10.0938	4.03625	38.8431	10.4859	0.269954	-1.88921	0.0216559	1.93569	down	--
neg_13107	4-Hydroxy-6-tricosanone	270.495	363.485	418.978	322.284	341.708	548.906	699.06	1109.96	659.857	420.263	617.666	496.1	377.643	667.151	1.76662	0.820992	0.0310721	1.799	up	--
neg_13118	Thromboxane	248.906	223.427	272.556	314.96	185.706	228.24	288.109	319.52	315.401	297.422	254.477	289.027	245.632	293.993	1.19688	0.259279	0.0482113	1.68941	up	--
neg_13122	delta7-Avenasterol	668.528	941.139	787.384	646.094	638.377	754.536	1269.6	1199.73	876.283	809.962	827.659	984.075	739.343	994.552	1.34518	0.427804	0.0253116	1.81884	up	--
neg_13140	cis-3-Hexenyl 2-aminobenzoate	250.145	198.935	245.066	283.286	371.861	362.198	497.489	517.593	476.014	440.865	542.775	399.177	285.249	478.985	1.67919	0.747762	0.000341806	2.39273	up	--
neg_13157	Methyl octadec-11-enoate	306.645	385.436	310.632	333.658	262.537	433.526	454.783	391.831	553.583	545.146	490.829	343.374	338.739	463.258	1.3676	0.451642	0.0163113	1.88318	up	--
neg_13158	N-(2-Hydroxyethyl)piperazine	88.3148	92.0136	82.6921	107.919	72.0066	86.9717	110.354	98.7218	118.437	104.792	129.465	95.7691	88.3196	109.59	1.24083	0.311308	0.0133111	1.92997	up	--
neg_13161	11-deoxy-PGF1β	2121.02	2197.74	1893.59	1932.09	1466.96	2531.79	2799.32	2421.02	3140.35	3202.81	2929.17	2213.74	2023.87	2784.4	1.37578	0.460253	0.00578862	2.02359	up	--
neg_13168	4,6-Tricosanedione	2349.19	2099.97	2017.89	2999.23	3119.67	4505.7	6609.58	6437.93	6451.04	5008.98	4826.72	3709.61	2848.61	5507.31	1.93334	0.951092	0.0016513	2.23573	up	--
neg_13172	latrunculin a	125.484	124.449	114.499	163.67	205.623	226.312	267.48	205.123	209.548	249.631	277.708	160.415	160.006	228.317	1.42693	0.512913	0.0272258	1.74598	up	--
neg_13217	Phenylalanyl-prolyl-arginine nitrile	71.039	74.9884	72.4252	80.4036	85.4406	103.506	75.157	72.9764	56.9437	71.971	70.0774	42.3387	81.3005	64.9107	0.798405	-0.324807	0.0461033	1.64286	down	--
neg_13248	(3beta,5alpha,9alpha,22E,24R)-3,5,9-Trihydroxy-23-methylergosta-7,22-dien-6-one	2026.21	2285.97	2151.29	2437.57	1946.47	2113	2508.45	2734.59	2969.18	2635.74	2289.72	2449.48	2160.09	2597.86	1.20267	0.266236	0.00541256	2.14191	up	--
neg_13294	1-O-Myristoyl-2-acetyl-glycerol	10502.6	978.507	2681.63	4745.51	6130.07	3777.03	12122.7	20991.1	18359.1	5812.18	9752.67	24439	4802.56	15246.1	3.17458	1.66657	0.0140451	1.95084	up	--
neg_13303	(3alpha,5alpha,22R,23R)-Cholestane-3,22,23-triol	1684.81	1617.65	1359.58	2482.04	2061.13	2042.81	2604.05	2493.1	3342.94	2567.58	2331.67	2318.03	1874.67	2609.56	1.39201	0.47717	0.00845731	2.03885	up	--
neg_13393	beta-Sitosterol	178.765	129.645	101.062	181.686	112.387	118.386	226.185	219.532	251.644	182.114	202.608	176.941	136.989	209.837	1.53179	0.615217	0.00281437	2.16548	up	--
neg_1370	Norfuraneol	176.731	213.547	225.094	214.972	182.742	204.387	174.121	153.31	137.569	162.98	145.841	188.404	202.912	160.371	0.790348	-0.339441	0.0030654	2.11078	down	--
neg_1515	1-Nitro-5-glutathionyl-6-hydroxy-5,6-dihydronaphthalene	208.637	394.115	309.452	256.284	253.411	296.591	91.5308	131.318	190.166	293.063	242.124	212.127	286.415	193.388	0.675203	-0.566607	0.0414029	1.62107	down	Metabolism of xenobiotics by cytochrome P450(ko00980)
neg_1529	Pyranodelphinin A	2321.74	1243.19	1903.81	1153.34	1741.73	2681.27	929.026	521.096	1174.57	1710.15	1362.31	1141.86	1840.85	1139.83	0.619189	-0.691548	0.0414235	1.77189	down	--
neg_177	Sonchuionoside C	23.3075	11.0867	7.42406	9.27171	23.7513	8.27794e-11	8.27794e-11	8.27794e-11	8.27794e-11	0.00235723	8.27794e-11	9.07792	12.4735	1.51338	0.121327	-3.04302	0.0342669	1.80158	down	--
neg_1868	Piroximone	349.562	527.83	427.828	363.815	294.308	379.872	212.217	317.827	345.29	259.812	348.999	313.753	390.536	299.65	0.767278	-0.382178	0.0468253	1.61768	down	--
neg_2197	Arginyl-glycyl-aspartyl-phenylalanine	1080.97	1582.82	1261.95	1414.34	1182.37	1296.47	944.857	1163.87	1028	1025.59	959.321	1196.87	1303.15	1053.08	0.808105	-0.307386	0.0172698	1.84691	down	--
neg_2404	(1-Ribosylimidazole)-4-acetate	2189.91	2608.34	2629.91	2221.04	2374.74	2499.6	2065.13	1754.89	1988.32	1743.36	2139.65	2156.79	2420.59	1974.69	0.815788	-0.293734	0.00207284	2.17683	down	--
neg_2776	Tetrahydrobiopterin	98.9649	91.0619	97.618	78.5323	97.5309	101.702	16.6202	54.1749	47.8427	99.9	75.639	77.6882	94.235	61.9775	0.657691	-0.604518	0.0405435	1.81479	down	--
neg_2905	3-Methyluridine	265.321	110.446	151.36	159.085	126.822	259.704	77.5086	84.7316	110.801	111.857	148.899	62.8114	178.79	99.4348	0.556154	-0.846443	0.0338143	1.89248	down	--
neg_2906	Ranelic acid	234.709	130.986	145.008	163.84	168.892	224.37	117.335	66.7242	145.586	91.9526	144.439	122.311	177.968	114.725	0.644637	-0.633441	0.0156535	1.98374	down	--
neg_2909	dCDP	333.87	110.711	167.069	155.8	171.581	275.825	104.16	40.7666	107.038	143.614	173.982	71.3386	202.476	106.817	0.527552	-0.922614	0.0422146	1.80377	down	Pyrimidine metabolism(ko00240)
neg_293	Starch acetate	98.4274	152.188	132.245	103.766	59.9074	74.1371	16.4869	31.0703	58.869	76.0607	77.5054	61.0952	103.445	53.5146	0.517323	-0.950862	0.0181546	1.83891	down	--
neg_3140	Forsmann antigen	1409.42	1403.86	1355.7	1261.2	1080.8	1357.8	675.826	1273.1	1198.13	1034	1083.87	1053.29	1311.46	1053.03	0.802946	-0.316625	0.0297628	1.81398	down	--
neg_3205	2-Ethylhydracrylic acid	24.6015	65.7348	40.8145	33.1666	32.9152	44.8823	62.2865	84.9195	49.1108	51.0163	52.6451	55.5904	40.3525	59.2614	1.46859	0.554436	0.0396315	1.67753	up	--
neg_3224	Saccharin	1085.85	1951.06	1487.44	1325.39	1464.35	2032.86	638.804	834.053	678.397	400.725	525.14	725.703	1557.83	633.804	0.406851	-1.29743	0.000860998	2.41918	down	--
neg_3318	Tetracosanedioic acid	2965.05	3442.75	3760.31	6614.14	3340.55	6599.8	7532.28	8635.4	7120.85	5771.49	5599.7	4970.91	4453.77	6605.11	1.48304	0.568556	0.0373793	1.69691	up	--
neg_3331	Nervonic acid	229.92	156.518	156.883	306.637	235.501	348.925	457.987	494.838	483.724	347.06	337.042	315.674	239.064	406.054	1.69852	0.764275	0.0045905	2.08052	up	--
neg_3425	Neoreticulatacin A	1084.92	1613.88	2513.75	1736.23	917.011	2624.24	3940.58	3471.43	2925.26	1900.04	2225.04	2096.34	1748.34	2759.78	1.57852	0.658569	0.0462339	1.63219	up	--
neg_353	D-Lactic acid	29.2532	46.5297	42.1095	27.4061	38.6595	32.8664	39.1019	24.5388	20.8233	28.4357	26.528	19.7504	36.1374	26.5297	0.734134	-0.445885	0.0452338	1.57712	down	--
neg_3661	Hexadecanedioate	92.9992	8.27794e-11	8.27794e-11	123.234	95.925	290.624	99.1268	336.663	220.009	314.519	276.146	210.398	100.464	242.81	2.41689	1.27315	0.0302762	1.66641	up	--
neg_3772	TG(8:0/8:0/15:0)	1397.35	3427.23	2843.51	2667.75	2764.35	2384.05	3184.14	2248.95	4066.7	4576.17	4049.33	3521.77	2580.71	3607.84	1.39801	0.48337	0.0403016	1.74953	up	--
neg_3828	Panaquinquecol 4	733.845	1444.85	1136.36	893.951	981.671	1002.31	479.826	695.282	706.924	533.872	728.485	760.563	1032.16	650.825	0.630544	-0.66533	0.00983586	2.0044	down	--
neg_3940	Linalyl hexanoate	45.5845	10.4741	16.2027	7.89661	21.7922	14.811	4.93155	6.39036	7.4278	4.81708	1.09976	5.11583	19.4602	4.96373	0.255071	-1.97103	0.0480933	1.84738	down	--
neg_4279	LysoPI(16:0/0:0)	43.4159	55.1353	104.816	108.21	73.0882	82.554	256.412	361.564	81.7737	225.529	187.501	82.726	77.8699	199.251	2.55877	1.35545	0.0388521	1.79695	up	--
neg_4571	5-(5-Phospho-D-ribosylaminoformimino)-1-(5-phosphoribosyl)-imidazole-4-carboxamide	1088.26	1176.3	1375.62	833.394	743.454	820.813	346.366	687.525	630.499	760.176	949.688	864.851	1006.31	706.518	0.70209	-0.510271	0.0480608	1.62899	down	Histidine metabolism(ko00340)
neg_4621	16alpha-Hydroxyestrone	718.297	2586.42	1023.38	2047.31	834.705	1068.04	359.557	857.421	376.961	467.488	355.962	758.444	1379.69	529.305	0.38364	-1.38217	0.0393145	1.71364	down	--
neg_4704	2-Hydroxyfelbamate	31.9725	54.2968	54.8767	11.9668	14.9431	46.1876	11.2447	31.0182	14.9472	9.93275	13.023	12.4025	35.7072	15.4281	0.432071	-1.21066	0.0492593	1.71195	down	Drug metabolism - cytochrome P450(ko00982)
neg_5013	N-Acetyl-L-glutamate 5-phosphate	197.126	265.783	255.49	145.809	155.826	218.662	45.7198	38.8162	45.5405	65.8373	63.8007	54.0814	206.449	52.2993	0.253328	-1.98092	0.000473167	2.5599	down	Arginine biosynthesis(ko00220)
neg_5014	[(2R,3R,4R)-3,4,5-Trihydroxy-1-oxopentan-2-yl] (2R)-2-amino-3-sulfanylpropanoate	31.8743	65.5954	51.3401	19.0527	12.1428	48.578	0.131141	14.1569	2.69247	4.71412	11.3374	8.33311	38.0972	6.8942	0.180963	-2.46623	0.0125815	2.10697	down	--
neg_5029	Benzoxazole	214.519	314.846	334.452	91.8586	88.3761	211.635	42.9544	62.5534	67.232	63.3541	84.7907	59.1378	209.281	63.3371	0.302641	-1.72432	0.0188576	2.04267	down	--
neg_5031	4h-Benzoxazine	275.482	369.08	363.75	168.725	136.117	334.874	61.5818	132.581	95.9761	91.8168	113.065	99.094	274.671	99.019	0.3605	-1.47193	0.00711155	2.24353	down	--
neg_5032	2-Acetyl-4-methylpyridine	57.0026	65.2971	69.5735	27.8582	29.5011	60.9967	16.5042	28.7546	19.8294	19.4044	24.2748	18.5395	51.7049	21.2178	0.410364	-1.28502	0.00859759	2.21619	down	--
neg_5034	D-Xylono-1,5-lactone	562.458	893.869	951.144	294.06	260.676	602.157	187.826	291.344	256.062	235.145	289.525	239.356	594.061	249.876	0.420624	-1.2494	0.033023	1.8815	down	Pentose and glucuronate interconversions(ko00040)
neg_5038	6-Hydroxy-3,4-dihydro-2(1H)-quinolinone	34433.5	53185.8	53454.6	18276.9	16221.5	46053.4	6329.73	12145.2	8014.13	8951.91	11120.7	8013.81	36937.6	9095.91	0.246251	-2.0218	0.0093037	2.21119	down	--
neg_5046	Kynurenic acid	720.181	1105.83	1165.43	342.319	344.261	789.153	216.556	434.182	293.133	265.547	350.697	285.648	744.53	307.627	0.413183	-1.27515	0.0289407	1.91115	down	Tryptophan metabolism(ko00380)
neg_5062	3-Feruloylquinic acid	726.959	872.769	892.889	630.598	486.641	978.886	495.615	773.758	554.17	504.759	488.992	443.874	764.79	543.528	0.710689	-0.49271	0.0369665	1.75506	down	--
neg_5064	CDP-ethanolamine	898.595	1666.65	1614.97	333.329	248.404	1161.96	26.3696	63.4402	49.4027	70.6778	115.42	66.2172	987.317	65.2546	0.0660928	-3.91936	0.0140093	2.12441	down	Glycerophospholipid metabolism(ko00564)
neg_5068	Cephamycin A	202.187	199.094	277.135	32.3168	1.60828	234.108	8.48317	57.0058	41.7938	1.78554	36.914	30.6942	157.741	29.4461	0.186673	-2.42141	0.038336	1.88191	down	--
neg_5142	ANHYDROBRAZILIC ACID	343.981	268.247	337.876	319.058	299.69	321.655	232.595	276.133	286.83	197.786	240.035	308.393	315.084	256.962	0.815533	-0.294184	0.0182493	1.90556	down	--
neg_5185	Lactapiperanol D	280.049	2258.03	689.424	1398.07	556.747	514.882	73.5674	70.1974	109.358	195.67	86.9425	302.408	949.534	139.691	0.147115	-2.76498	0.0444218	1.69962	down	--
neg_5208	Oxonol	173.913	233.228	269.103	169.448	133.919	223.604	128.354	142.74	144.883	134.014	136.556	135.177	200.536	136.954	0.682941	-0.550168	0.0257574	1.94085	down	--
neg_5237	D-Tyrosine t-butyl ester	6.08188	2.76927	5.14129	2.54636	6.02997	4.44478	2.92315	4.01592	2.14161	3.9358	0.318177	1.24213	4.50226	2.42947	0.539611	-0.890009	0.0396826	1.70597	down	--
neg_5270	Feruloylagmatine	499.509	890.516	542.054	601.169	476.257	500.604	306.481	505.011	409.043	367.937	394.793	347.837	585.018	388.517	0.664111	-0.590503	0.0261064	1.80721	down	--
neg_5405	3-(2-Azetidinylmethoxy)-2-fluoropyridine	252.354	181.091	187.163	222.068	188.965	225.11	185.745	163.765	187.625	152.863	118.445	191.341	209.458	166.631	0.795531	-0.33001	0.0247834	1.8364	down	--
neg_5685	2'-Deamino-2'-hydroxyparomamine	2114.04	1226.36	779.321	490.374	1993.17	393.583	280.769	465.881	350.478	463.408	411.727	263.21	1166.14	372.579	0.319497	-1.64612	0.0478947	1.79195	down	--
neg_5707	(1R,6R)-6-Hydroxy-2-succinylcyclohexa-2,4-diene-1-carboxylate	358.033	263.789	252.477	252.862	207.36	268.515	353.352	486.738	406.257	285.829	279.674	342.838	267.173	359.115	1.34413	0.426672	0.0392699	1.63314	up	Ubiquinone and other terpenoid-quinone biosynthesis(ko00130)
neg_5789	5-Methylcytosine	747.755	933.704	756.497	900.205	550.672	938.116	566.135	821.979	575.233	501.591	603.517	556.185	804.492	604.107	0.750917	-0.413275	0.027512	1.78934	down	Pyrimidine metabolism(ko00240)
neg_5827	N',N'-Diphenylhydrazinecarbohydrazide	11094.5	13230.7	10662.8	11410.6	8617.82	14873	6789.95	9144.98	8607.65	5538	9924.05	7495.09	11648.2	7916.62	0.679641	-0.557156	0.00778436	2.06991	down	--
neg_5843	(2S,4R)-p-Mentha-1(7),5-dien-2-ol	36.9652	41.1059	41.1319	38.9808	24.7087	41.1093	9.08067	22.0167	27.1788	7.82865	32.0987	22.8178	37.3336	20.1702	0.540269	-0.888249	0.00616853	2.09875	down	--
neg_5935	10-hydroxy-2E-decenoic acid	87.59	115.238	113.969	78.7743	53.1584	150.277	2.54519	23.2192	20.3057	20.6035	21.6196	4.24735	99.8345	15.4234	0.15449	-2.69441	0.00124409	2.47416	down	--
neg_5985	Jasmolone	1680.98	2267.35	1545.42	1424.4	1322.29	2153.94	878.277	1756.78	1361.88	1136.58	1311.22	919.399	1732.4	1227.36	0.708473	-0.497214	0.0361358	1.73663	down	--
neg_6012	(Z)-6-Tetradecene-1,3-diyne-5,8-diol	60.9459	78.4397	55.1089	45.9236	42.1582	60.6767	31.5336	54.4114	40.4973	35.032	52.4635	34.7136	57.2088	41.4419	0.724397	-0.465148	0.0399918	1.71978	down	--
neg_6157	2,4-Difurfurylfuran	885.045	112.006	196.14	300.685	614.292	209.666	964.092	1109.1	1234.2	719.143	179.524	828.456	386.306	839.085	2.17208	1.11907	0.0440348	1.61387	up	--
neg_6158	(S)-Naproxen	4260.77	871.968	883.967	1287.8	2862.64	902.031	4702.53	5410	6322.19	3422.5	671.216	4117.77	1844.86	4107.7	2.22656	1.15482	0.0471726	1.60736	up	--
neg_6201	Butyl 3-hydroxy-2-methylidenebutanoate	955.898	3527.92	3177.98	2243.45	919.381	3250.31	914.961	964.068	1106.57	1120.03	1251.77	1152.13	2345.82	1084.92	0.462491	-1.1125	0.046241	1.73899	down	--
neg_6217	2-Hydroxycampholonic acid	84.0823	102.414	118.742	85.1019	102.788	75.6211	53.8984	53.8192	65.4333	83.1428	56.7214	68.7321	94.7916	63.6246	0.671205	-0.575175	0.00360819	2.09156	down	--
neg_6271	Demethyldecarbamoylnovobiocin	856.555	644.458	609.286	975.142	693.314	1107.17	390.578	671.062	473.733	658.224	789.081	509.002	814.321	581.947	0.71464	-0.484711	0.0471541	1.70188	down	--
neg_6364	3',5-Dihydroxy-4',7-dimethoxyflavanone	19102.7	19122.3	17914.8	16122.3	21313.3	19985.7	14800.6	17017.7	17821.4	16182	17944	15017.4	18926.8	16463.9	0.869869	-0.20113	0.0237567	1.83062	down	--
neg_6534	Guanidinoproclavaminic acid	1264.71	940.517	1223.92	1005.31	499.862	999.678	92.988	1304.56	140.683	490.686	428.968	424.947	988.999	480.471	0.485816	-1.04152	0.0403926	1.74603	down	--
neg_6626	Chenodeoxycholic acid sulfate	738.792	880.787	742.761	629.993	592.422	790.952	451.47	649.425	463.508	516.485	586.933	479.47	729.284	524.549	0.719265	-0.475405	0.00391918	2.18223	down	--
neg_6630	(2S)-2,5-Diamino-4-fluoro-5-oxopentanoic acid	96.6059	107.794	103.707	89.2273	78.8755	91.131	61.7569	59.9331	63.8456	59.2486	57.2308	85.5209	94.5568	64.5893	0.683074	-0.549886	0.000579913	2.34344	down	--
neg_6632	sn-Glycero-3-phosphocholine	1316.36	852.54	1037.82	1114.45	1006.16	837.503	375.992	1223.43	414.736	611.411	676.162	487.33	1027.47	631.51	0.614624	-0.702224	0.0271455	1.84426	down	--
neg_6714	(E)-2-(2,4-Hexadiynylidene)-1,6-dioxaspiro[4.5]dec-3-ene	219.339	209.4	202.575	182.289	196.901	216.658	161.774	208.418	181.344	175.337	169.836	165.269	204.527	176.996	0.865394	-0.20857	0.0119205	2.01465	down	--
neg_6747	Hypoglycin B	1651.78	1728.39	1404.37	1321.03	579.174	2177.94	569.799	1549.95	714.72	621.27	598.639	470.003	1477.11	754.063	0.510498	-0.970023	0.0253443	1.86056	down	--
neg_6755	L-Arginine phosphate	134.588	101.603	107.142	91.5079	126.561	143.141	23.8502	33.2247	33.4193	33.8937	24.072	78.1058	117.424	37.7609	0.321578	-1.63676	4.80227e-05	2.56275	down	--
neg_6771	Kobusone	618.163	919.476	570.479	496.475	557.477	633.627	360.946	657.817	365.954	327.853	496.594	341.318	632.616	425.08	0.671941	-0.573594	0.0277467	1.77553	down	--
neg_6856	Benzofuran, 4,7-dimethyl-	55.797	45.4668	53.7388	37.7672	47.1962	56.446	36.0392	47.149	44.024	40.4579	38.0763	39.1968	49.402	40.8238	0.82636	-0.275157	0.0364651	1.82375	down	--
neg_7080	Pisumic acid	1014.81	1094.57	1043.19	889.255	720.765	1008.49	468.908	1146.71	594.458	556.437	681.588	610.724	961.846	676.47	0.703304	-0.50778	0.0357114	1.77577	down	--
neg_7112	1-(2,4-Dihydroxyphenyl)-1-butanone	70.4182	80.6272	78.3109	69.0161	78.1657	99.7505	65.3045	60.8717	57.2787	28.9493	52.1021	70.1601	79.3814	55.7777	0.702655	-0.509112	0.0109386	1.98648	down	--
neg_7141	Polygonal	1222.32	1768.06	1294.34	1022.27	1110.67	1410.65	725.158	1159.18	779.229	750.983	951.47	738.58	1304.72	850.767	0.65207	-0.616902	0.00699968	2.08523	down	--
neg_7165	Quadrone	100.781	142.286	113.969	86.4295	96.4315	108.93	50.2326	72.9296	66.1094	60.7241	80.9965	52.9108	108.138	63.9838	0.591688	-0.757091	0.00126347	2.31494	down	--
neg_7195	cis-Resveratrol	143.983	8.27794e-11	10.0076	20.5433	67.4166	2.48868	179.182	204.096	327.944	101.198	10.1418	158.959	40.7398	163.587	4.01541	2.00555	0.0381627	1.71368	up	--
neg_7201	Porfiromycin	609.137	51.5922	98.9335	402.981	373.421	347.41	580.116	800.825	799.963	473.379	455.898	530.942	313.912	606.854	1.93319	0.950987	0.0213055	1.77169	up	--
neg_7228	Talaromycin A	957.637	1011.21	1093.38	904.517	1165.58	1307.89	893.444	1036.63	840.105	833.626	938.332	726.926	1073.37	878.177	0.818149	-0.289564	0.0272031	1.80672	down	--
neg_7362	Rhapontigenin	5572.16	2022.1	593.799	3165.77	4821.28	1856.69	6331.59	12487.6	5939.75	5714.78	3766.86	5597.31	3005.3	6639.65	2.20931	1.1436	0.0349976	1.68837	up	--
neg_7372	N-Docosahexaenoyl GABA	184.988	322.976	323.571	146.787	120.13	271.567	95.2054	69.0354	144.869	124.703	151.695	114.05	228.337	116.593	0.510619	-0.96968	0.0268804	1.8719	down	--
neg_7401	5-(3',4'-dihydroxyphenyl)-gamma-valerolactone-3'-O-glucuronide	3561.64	2805.88	3627.88	3731.82	2404.44	2027.84	4598.01	5034.18	4851.42	3093.48	2816.97	4391.82	3026.58	4130.98	1.3649	0.448794	0.0470537	1.65529	up	--
neg_7410	Cyclohexane-1-carboxylate	376.509	392.009	353.325	302.729	258.868	365.067	243.233	347.373	285.925	240.575	279.201	227.952	341.418	270.71	0.792899	-0.33479	0.0276553	1.81537	down	--
neg_7425	Ibufenac	5246.94	1150.46	502.116	1416.71	3456.36	1110.63	5570.84	6714.68	6829.53	3843.74	1338.94	4864.64	2147.2	4860.4	2.2636	1.17862	0.0367497	1.64785	up	--
neg_7438	Docarpamine	3375.5	856.703	633.525	723.065	1856.2	473.108	3626.62	6065.01	6720.34	2501.44	721.115	3363.54	1319.68	3833.01	2.90449	1.53829	0.0418343	1.6889	up	--
neg_7443	Catechol	17.513	4.65771	1.94898	6.91783	10.7095	4.57651	21.7254	26.1575	15.9022	12.0678	6.47486	15.2495	7.72059	16.2629	2.10643	1.0748	0.0425198	1.60104	up	--
neg_7445	Daidzein	87.774	155.579	113.24	32.1106	29.3741	103.468	40.7936	10.7799	14.113	11.762	35.345	48.3226	86.9242	26.8527	0.30892	-1.69469	0.0286711	1.88967	down	--
neg_7462	2-(4-Hydroxyphenyl)ethanol	16.5429	10.6021	13.1397	26.4314	8.39711	26.0518	3.73152	8.27794e-11	2.92195	4.99119	4.63978	2.80812	16.8608	3.18209	0.188727	-2.40563	0.00674129	2.24331	down	Tyrosine metabolism(ko00350)
neg_7495	10,11-Dihydroxycarbamazepine	142.815	177.065	149.805	144.762	113.689	163.781	82.0561	128.984	109.646	73.4482	105.466	128.373	148.653	104.662	0.704072	-0.506205	0.00663446	2.05853	down	--
neg_7499	3-Hydroxymugineic acid	3647.33	6092.08	4072.53	4178.76	2954.05	7275.06	1319.81	4446.87	1727.65	2713.84	2747.82	2204.68	4703.3	2526.78	0.537235	-0.896374	0.0247004	1.85228	down	--
neg_7500	Gibberellin A68	910.286	1663.26	1081.92	1055.46	667.912	1884.1	228.223	1018.39	368.557	688.902	785.538	494.597	1210.49	597.367	0.493493	-1.0189	0.024469	1.86038	down	--
neg_7504	Chidamide	53377.3	89645.9	55493.4	58177.2	41016.9	104098	14718.8	56564	20306.3	40149.3	41721	29554.6	66968.2	33835.6	0.50525	-0.984931	0.0213549	1.89723	down	--
neg_7515	Core oligosaccharide	470.844	781.241	598.83	500.871	346.062	829.946	256.351	525.284	321.435	382.743	403.797	321.612	587.965	368.537	0.626801	-0.673921	0.0357407	1.78755	down	--
neg_7552	Ergothioneine	35.9789	20.5404	24.4973	28.9297	39.2789	19.4982	10.5323	15.728	26.4634	8.73032	6.93151	27.8334	28.1206	16.0365	0.570276	-0.810268	0.0361792	1.67577	down	--
neg_7553	Bisacurone epoxide	3679.21	4808.92	3674.26	2956.42	3114.83	3990.27	2140.68	3783.32	2283.3	2109.76	2828.81	2177.53	3703.99	2553.9	0.689501	-0.536376	0.0131227	1.94941	down	--
neg_7634	Hhcfu	102.762	23.8155	25.0498	45.8256	110.89	33.7525	98.0642	115.306	81.5323	85.0207	154.457	100.338	57.0159	105.786	1.85538	0.891718	0.0340656	1.67047	up	--
neg_7642	2-Amino-3-(4-hydroxyphenyl)propanal	482.608	552.135	579.885	493.417	478.818	704.637	222.834	390.837	264.178	188.34	298.046	438.339	548.583	300.429	0.547645	-0.868687	0.000910629	2.3297	down	--
neg_7645	(-)-Slaframine	128.515	173.03	167.679	150.188	122.287	200.684	78.9379	103.069	99.1962	69.9165	93.5631	122.221	157.064	94.484	0.601565	-0.733208	0.00201042	2.26601	down	--
neg_7646	1-[Ethyl-(6-hydrazinylpyridazin-3-yl)amino]propan-2-ol	111.88	141.706	131.447	129.094	96.8148	200.731	67.1624	113.687	66.6778	66.0096	80.2837	94.139	135.279	81.3266	0.601178	-0.734135	0.012368	2.03775	down	--
neg_7648	2-Fluoro-5-hydroxy-L-phenylalanine	612.257	692.783	650.871	567.022	600.53	842.175	300.424	499.555	315.736	224.285	326.003	452.959	660.94	353.16	0.534331	-0.904195	0.000356717	2.41896	down	--
neg_7650	Auxin b	10334.1	12785.3	11415.1	9783.52	9818.01	16039.2	4977.83	7975.77	5565.08	4302.12	6036.75	8740.91	11695.9	6266.41	0.535779	-0.900289	0.00152097	2.30866	down	--
neg_7662	Acetylhydrazine	29.3707	32.9732	30.1826	26.6529	29.4222	38.4984	13.0678	23.939	14.8398	13.3683	16.4163	19.407	31.1833	16.8397	0.540023	-0.888908	0.000134196	2.49105	down	Drug metabolism - other enzymes(ko00983)
neg_7683	3-Methyl-5-propyl-2-furanundecanoic acid	69.0937	62.7804	54.8746	50.8489	53.733	50.9525	42.3593	49.7564	42.8582	27.7835	55.9059	40.6897	57.0472	43.2255	0.757715	-0.400273	0.019079	1.89989	down	--
neg_7686	n-Methyl-2-phenyl-n-[(5r,7s,8s)-7-(pyrrolidin-1-yl)-1-oxaspiro[4.5]dec-8-yl]acetamide	32.0165	70.1691	71.1448	34.0883	24.7485	26.2525	3.76145	8.27794e-11	8.27794e-11	10.6564	42.2277	11.0229	43.0699	11.2781	0.261855	-1.93316	0.0173186	1.84312	down	--
neg_7687	PA(18:0/PGE2)	381.722	965.13	821.041	408.085	460.662	470.679	294.863	59.9121	10.8563	266.991	576.285	257.283	584.553	244.365	0.418037	-1.2583	0.0260852	1.74212	down	--
neg_7749	1,2,3,4,5,6-Hexahydro-7H-cyclopenta[b]pyridin-7-one	3.44748	15.3044	10.1855	27.1276	13.4919	1.65657	11.6607	48.4356	48.4904	42.6882	19.2561	19.8592	11.8689	31.7317	2.67351	1.41874	0.0342339	1.81485	up	--
neg_7773	Cannabidiolic acid	2994.99	3380.57	2845.6	2655.19	2495.82	3718.68	1930.14	3189.32	2281.22	1469.74	1599.43	1938.9	3015.14	2068.12	0.685913	-0.543903	0.0143503	1.95519	down	--
neg_7889	4',7-Di-O-methylcatechin	79.8845	12.7157	22.5954	68.9648	74.3707	34.439	258.589	268.38	234.567	78.1807	32.2227	110.16	48.8283	163.683	3.35222	1.74512	0.0396697	1.79074	up	--
neg_7990	Temocaprilat	221.56	11.1572	8.08968	327.799	156.402	275.633	227.165	583.798	527.564	299.415	591.779	257.2	166.774	414.487	2.48532	1.31343	0.0200294	1.80464	up	--
neg_8007	17-Dimethylaminogeldanamycin	472.771	420.153	337.572	549.009	605.268	297.312	397.393	650.001	707.424	802.687	771.316	818.315	447.014	691.189	1.54624	0.62876	0.0136262	1.9387	up	--
neg_8030	Artonin T	1929.94	2180.95	109.875	2053.49	3600.11	1786.89	4158.56	8441.59	3778.83	3383.26	2790.49	3426.85	1943.54	4329.93	2.22785	1.15565	0.0386027	1.71173	up	--
neg_8045	5-Methylphenazine-1-carboxylate	190.097	26.9747	36.5674	92.6031	126.544	1.29158	284.061	382.734	438.205	364.8	163.965	305.634	79.013	323.233	4.09088	2.03241	0.00066461	2.34358	up	--
neg_8068	Heliannone B	1004.77	1657.31	1278.94	1437.92	1367.82	2222.94	1669.23	2579.69	1818.98	1836.96	2189.23	1975.64	1494.95	2011.62	1.34561	0.428262	0.0392465	1.64243	up	--
neg_8242	Podophyllotoxin	265.203	0.0896415	15.9736	1.63813	119.866	0.374888	250.232	333.732	538.683	264.182	4.99601	390.444	67.1908	297.045	4.42091	2.14434	0.0257027	1.78587	up	--
neg_8253	6-Ketoestradiol	2.98147	0.549255	1.34918	2.85958	2.36293	1.45421	4.47846	7.88942	4.85607	2.0116	2.72706	4.45214	1.9261	4.40246	2.28568	1.19262	0.0308666	1.78046	up	--
neg_8379	7,8-Didemethyl-8-hydroxy-5-deazariboflavin	154.535	63.475	144.619	130.504	147.116	98.4801	129.286	132.914	198.489	358.818	283.593	347.634	123.122	241.789	1.96382	0.973664	0.0361095	1.76919	up	--
neg_8444	PA(20:5(5Z,8Z,11Z,14Z,17Z)/PGE2)	23.6598	7.66284	3.24508	6.32522	5.16763	2.7983	3528.7	2121.39	5079.83	3990.28	4635.17	1132.69	8.14314	3414.68	419.332	8.71195	0.0027035	2.42068	up	--
neg_8511	Dulxanthone H	424.315	8.27794e-11	0.029202	27.4497	228.224	8.27794e-11	324.425	433.007	594.39	347.747	8.27794e-11	472.545	113.336	362.019	3.1942	1.67545	0.0469408	1.58243	up	--
neg_8554	Naphthalene epoxide	20.6678	12.6572	28.4078	19.2113	12.7035	15.607	13.6932	3.60049	5.00885	12.9318	15.358	12.0641	18.2091	10.4428	0.57349	-0.802159	0.0345091	1.7144	down	--
neg_8556	Naphthalene-1,2-diol	249.849	345.423	394.94	285.588	202.499	310.766	263.213	129.518	137.351	255.668	221.434	209.11	298.178	202.716	0.679849	-0.556714	0.02628	1.75224	down	Metabolism of xenobiotics by cytochrome P450(ko00980);;Chemical carcinogenesis - DNA adducts(ko05204)
neg_8558	7-Methoxy-6-methyl-2H-1-benzopyran-2-one	59.4165	59.9546	95.3681	52.3179	47.0058	59.7502	49.5284	29.8498	24.3681	44.5583	40.4985	39.1075	62.3022	37.9851	0.609691	-0.71385	0.0159381	1.93012	down	--
neg_8562	Furanogermenone	1390.5	1460.27	1954.75	1298.97	1093.49	1426.75	1194.2	903.251	777.846	1154.74	1131.75	1061.97	1437.45	1037.29	0.72162	-0.47069	0.0177372	1.90823	down	--
neg_8568	LysoPA(8:0/0:0)	73846.9	79035.2	99654.9	69766.1	58520.6	79307.4	64717.1	43821.9	40756.5	62700	59951.3	57123.7	76688.5	54845.1	0.715167	-0.483648	0.0112567	1.97092	down	--
neg_8570	2'-Hydroxyenterolactone	797.755	971.679	1131.26	803.501	646.271	915.431	783.808	535.53	502.533	718.436	739.344	696.877	877.649	662.755	0.755147	-0.40517	0.0295576	1.75834	down	--
neg_8593	Delphinidin 3-glucosylglucoside	267.573	317.36	432.525	297.477	198.514	297.056	259.089	85.0736	115.111	253.041	233.492	215.087	301.751	193.482	0.641198	-0.641158	0.0323719	1.69997	down	--
neg_8614	Moxifloxacin	267.244	0.177799	0.436872	48.8832	23.1642	8.27794e-11	539.249	300.091	379.399	149.204	85.3876	157.554	56.6511	268.481	4.7392	2.24464	0.0315332	1.7286	up	--
neg_8655	N-Cyano-N'-(1,1-dimethylpropyl)-N''-(3-pyridinyl)guanidine	158.85	226.519	99.8561	160.393	192.861	279.753	471.837	280.75	532.204	287.287	425.248	327.058	186.372	387.397	2.07862	1.05563	0.00354402	2.19023	up	--
neg_8723	MG(13:0/0:0/0:0)	1773.36	723.947	1173.22	1050.07	752.086	1141.39	1563.66	2142.49	2691.94	1622.74	1176.84	1555.2	1102.35	1792.15	1.62576	0.701111	0.0305353	1.70653	up	--
neg_8750	(±)-Dulciol E	1961.94	526.555	432.061	1572.15	1368.29	631.663	2499.87	2159.31	2749.18	1655.73	1411.23	1714.92	1082.11	2031.71	1.87754	0.908846	0.0188489	1.83819	up	--
neg_8793	9H-Purine-9-ol	29.8657	23.9191	34.4114	41.9975	41.961	19.9855	64.8785	31.8099	59.7842	46.4908	37.1432	67.105	32.0234	51.2019	1.59889	0.677073	0.0267308	1.86103	up	--
neg_8798	(7b,10a)-3-Hydroxy-1,3,5-cadinatrien-9-one	2256.34	247.378	223.433	410.102	1300.45	199.838	1746.27	2331.28	2657.76	1653.46	544.56	2195.92	772.925	1854.87	2.39981	1.26292	0.0399024	1.61654	up	--
neg_8813	Rhazidigenine Nb-oxide	8.35632	8.27794e-11	8.27794e-11	8.27794e-11	1.47355	8.27794e-11	1500.83	703.38	1797.5	1329.77	4637.77	776.854	1.63831	1791.02	1093.21	10.0944	0.0298057	1.90463	up	--
neg_8837	DG(8:0/17:0/0:0)	348.608	129.476	120.542	103.271	85.8518	81.4756	15.4598	20.6287	19.0456	6.20999	11.2915	18.8378	144.871	15.2456	0.105236	-3.2483	0.0259903	2.03662	down	--
neg_8866	PA(22:5(7Z,10Z,13Z,16Z,19Z)/PGE2)	8.27794e-11	8.27794e-11	5.65327	8.27794e-11	1.03266	8.27794e-11	3503.21	850.112	4482.66	6904.06	5046.38	424.188	1.11432	3535.1	3172.42	11.6314	0.0181744	2.05814	up	--
neg_8898	Phytocassane B	25.2901	67.3286	74.4121	30.2582	59.5437	95.0866	38.6621	30.2289	13.8017	30.7439	16.3342	19.1369	58.6532	24.818	0.423131	-1.24083	0.0253644	1.87747	down	--
neg_8913	(14S)-14,15-Dihydroxy-8(17),13(16)-labdadien-19-oic acid	121.662	127.313	104.499	110.315	119.438	116.282	85.0916	128.851	76.9801	60.1875	53.8736	54.897	116.585	76.6468	0.657433	-0.605085	0.0171619	2.01257	down	--
neg_9034	3-Hydroxy-5,8-tetradecadienoylcarnitine	237.042	227.111	221.402	310.008	305.502	163.642	427.177	319.154	482.661	422.002	285.356	364.937	244.118	383.548	1.57116	0.651827	0.00472336	2.17853	up	--
neg_9039	PA(14:0/18:3(6Z,9Z,12Z))	44.9173	5.33044	21.1534	57.2235	19.1973	27.166	15107.7	12658.9	12701.8	5395.33	4749.57	3316.92	29.1646	8988.38	308.195	8.2677	0.00741763	2.26068	up	--
neg_9040	Monensin	8.27794e-11	19.1196	16.2995	18.9914	6.89881	144.815	983.062	804.964	601.148	416.292	172.4	79.0815	34.354	509.491	14.8306	3.89051	0.0213013	1.99573	up	--
neg_9082	SM(d16:2(4E,8Z)/20:5(7Z,9Z,11E,13E,17Z)-3OH(5,6,15))	23.5269	45.0348	8.27794e-11	8.27794e-11	23.7933	18.1445	803.873	9.03877	1512.71	2510.24	1427.07	17.7513	18.4166	1046.78	56.839	5.82881	0.0483259	1.77584	up	--
neg_9115	Erythromycin D	3.73481	9.5154	2.86488	4.65942	8.27794e-11	6.03392	2066.28	567.825	945.099	1126.03	1364.38	96.141	4.46807	1027.63	229.993	7.84545	0.0139255	2.12118	up	--
neg_9163	Threonate	143.023	152.747	133.706	223.071	255.147	86.2786	271.25	144.702	364.254	324.69	213.813	379.267	165.662	282.996	1.70827	0.772538	0.0290828	1.83314	up	Ascorbate and aldarate metabolism(ko00053)
neg_9203	Hebevinoside X	3.98065	2.52525	0.875361	3.58832	8.36554	4.83967	243.099	63.0788	262.358	172.214	118.085	12.8517	4.02913	145.281	36.0577	5.17223	0.0173832	2.08962	up	--
neg_9206	DG(14:0/PGJ2/0:0)	118.614	18.0884	3.6374	22.5443	78.9098	8.27794e-11	96.494	53.5939	602.634	846.299	882.712	181.894	40.2991	443.938	11.0161	3.46154	0.0478452	1.74984	up	--
neg_9217	7alpha-Hydroxydehydroepiandrosterone	313.949	221.263	182.531	204.9	230.604	241.528	614.196	495.515	379.359	306.929	342.064	217.715	232.463	392.629	1.689	0.75617	0.038579	1.75057	up	--
neg_9233	Bacoside A	8.27794e-11	8.27794e-11	8.27794e-11	8.27794e-11	8.27794e-11	8.27794e-11	38.1357	3.0683	22.9348	14.7171	41.3738	8.27794e-11	8.27794e-11	20.0383	2.42068e+11	37.8166	0.0368721	1.85938	up	--
neg_9234	PA(18:3(6Z,9Z,12Z)/22:5(4Z,7Z,10Z,13Z,16Z))	1.14121	8.27794e-11	8.27794e-11	8.27794e-11	0.78652	1.39426	213.405	52.9635	119.774	122.059	185.815	20.0763	0.553665	119.015	214.959	7.74792	0.0112899	2.1661	up	--
neg_9252	(23R)-1alpha-Hydroxy-25,27-didehydrovitamin D3 26,23-lactone	461.077	472.82	438.54	853.893	855.711	252.38	955.732	532.423	1326.24	1307.04	778.153	1641.72	555.737	1090.22	1.96175	0.972144	0.0245448	1.87855	up	--
neg_9326	Avocadyne	4918.94	18066.7	16268.7	12116.6	9447.4	15953.6	7003.2	5444.71	6465.61	8654.14	5431.07	8029.71	12795.3	6838.07	0.53442	-0.903955	0.0313769	1.79314	down	--
neg_9348	DG(18:0/20:5(7Z,9Z,11E,13E,17Z)-3OH(5,6,15)/0:0)	4.65613	4.41204	1.48515	12.3457	0.630614	8.27794e-11	847.196	400.827	1543.2	2370.97	1424.28	334.098	3.92161	1153.43	294.122	8.20027	0.0153545	2.09904	up	--
neg_9412	Prostaglandin lactone-diol	1112.46	1077.24	960.379	536.858	1103.48	1108.09	400.115	683.797	515.693	396.118	527.143	576.042	983.083	516.485	0.525372	-0.928588	0.00242996	2.33603	down	--
neg_9585	DG(6 keto-PGF1alpha/14:0/0:0)	17.5234	8.27794e-11	8.27794e-11	2.17702	48.7095	8.27794e-11	139.869	217.81	1240.05	1770.56	1052.62	184.231	11.4016	767.524	67.3169	6.0729	0.0425999	1.81403	up	--
neg_9588	(E)-2-Octen-1-ol	57.7487	95.325	54.9216	142.516	97.8657	33.7292	64.2656	55.9472	26.743	6.4699	8.27794e-11	38.0539	80.351	31.9133	0.397173	-1.33216	0.0337199	1.63592	down	--
neg_9595	Sulfazecin	314.701	538.696	571.557	335.74	198.991	352.117	238.541	326.335	152.047	217.991	218.659	233.907	385.3	231.247	0.600172	-0.736552	0.0456744	1.68782	down	Monobactam biosynthesis(ko00261)
neg_9663	16-Mercaptohexadecanoic acid	12.3982	8.81576	10.8361	9.50656	19.2353	6.45694	4.72126	5.57852	7.34579	1.94489	5.81054	6.56455	11.2081	5.32759	0.475332	-1.07299	0.0206314	1.87615	down	--
neg_9722	DG(14:0/PGE2/0:0)	28.1667	12.2332	12.9193	19.3223	4.58026	14.6366	149.898	640.449	236.018	737.498	694.371	206.459	15.3097	444.115	29.0087	4.85841	0.0120736	2.11678	up	--
neg_9739	5(S)-HpEPE	39.3821	59.4542	28.1901	33.8108	20.1464	56.9853	17.3505	23.3891	19.5601	27.9912	22.2117	27.8611	39.6615	23.0606	0.581436	-0.782307	0.0487939	1.77991	down	--
neg_9778	(Z)-11-Hexadecenal	59.0639	82.4405	77.265	64.6345	69.695	68.4384	102.455	101.449	86.6323	88.9649	89.7128	108.858	70.2562	96.3454	1.37134	0.455589	0.000440399	2.38699	up	--
pos_10023	Curcumene-alpha	14690.4	89786.2	69001.8	51090.4	38113.2	49920.9	14489.5	26644.4	16699.8	21393.8	14320.2	27275.5	52100.5	20137.2	0.386507	-1.37143	0.0276675	1.82322	down	--
pos_10041	1-(2-Furyl)butan-3-one	91.0294	81.1746	79.9767	74.0384	73.3261	87.2659	68.7052	82.4019	61.1258	72.368	64.7616	76.5838	81.1352	70.9911	0.874973	-0.19269	0.0400023	1.77789	down	--
pos_10048	QH(2)	1405.68	1375.36	1229.34	1145.42	1203.69	1461.42	1075.71	1232.64	1025.62	953.592	1121.94	1119.23	1303.49	1088.12	0.834778	-0.260536	0.00858936	2.10724	down	--
pos_10067	3-Hexenol	213.916	251.792	253.544	188.873	193.757	179.213	165.067	162.875	105.792	120.059	130.414	189.243	213.516	145.575	0.681799	-0.552582	0.00433265	2.09417	down	--
pos_10068	2E,4Z-Heptadienal	68.8769	64.8315	67.1841	50.6518	54.0616	44.8791	39.6914	39.4513	26.7745	28.8073	38.9312	51.7141	58.4142	37.5616	0.643023	-0.637059	0.00342284	2.16044	down	--
pos_10073	(2E,4E)-2,4-Octadien-1-ol	395.27	412.103	427.486	353.833	316.253	404.096	321.238	327.547	283.679	261.138	331.922	351.139	384.84	312.777	0.812746	-0.299124	0.00857255	2.04936	down	--
pos_10076	2E,9-Decadienal	96.1339	145.226	160.419	117.793	95.6648	118.676	77.3922	107.099	52.7587	66.9083	77.3495	129.272	122.319	85.1299	0.695967	-0.522908	0.0388708	1.64917	down	--
pos_10082	9,12,15-Octadecatrien-1-ol	246027	231545	228917	186245	218301	219344	186578	180772	131315	126337	156397	202684	221730	164014	0.739701	-0.434985	0.00449239	2.18999	down	--
pos_10083	Octadecanoic acid	315.12	512.459	598.377	366.673	407.177	435.651	309.81	384.506	371.275	201.284	278.042	343.15	439.243	314.678	0.716409	-0.481144	0.0357034	1.65304	down	--
pos_10092	CDP-DG(a-21:0/PGJ2)	6.71808	20.125	8.56769	14.8055	15.4168	17.3873	34.4182	10.7503	34.2424	31.9743	30.2498	41.1787	13.8367	30.4689	2.20203	1.13884	0.00897682	2.09335	up	--
pos_10364	(S)-6-Hydroxynicotine	26445.1	28953.3	27547.8	24146	21669.8	29348.1	23245	26610.1	20673.1	19184.6	21864.9	22671	26351.7	22374.8	0.849083	-0.236023	0.0321231	1.77808	down	--
pos_10393	(3Z,6Z,9Z)-dodecatrienol	241.209	237.614	200.832	173.292	219.895	266.674	157.202	231.037	141.901	102.914	128.838	153.989	223.253	152.647	0.68374	-0.54848	0.0105906	2.03557	down	--
pos_10472	Cyclohexa-2,4-dienylmethanol	543.667	469.164	481.422	419.576	410.938	475.575	393.653	436.065	370.659	334.666	455.904	424.533	466.724	402.58	0.862566	-0.213293	0.0384291	1.7779	down	--
pos_10502	Dibutyl sulfide	2219.15	2112.29	1858.4	1919.35	1574.79	2020.5	1529.94	1707.98	1740.39	1758.54	1676.18	1802	1950.75	1702.5	0.872745	-0.196368	0.0431546	1.8037	down	--
pos_10580	Sepimostat	253.53	182.531	148.878	157.036	211.031	272.565	167.75	163.909	108.548	128.466	167.655	145.847	204.262	147.029	0.719808	-0.474316	0.0408809	1.84378	down	--
pos_1178	Ethyl 3-methyl-9H-carbazole-9-carboxylate	1094.28	1291.81	1017.01	1246.74	1144.3	861.739	506.456	798.548	804.753	1024.28	834.432	880.586	1109.31	808.176	0.728537	-0.456925	0.0097112	1.92614	down	--
pos_1309	Tert-Butyl (2-(2-hydroxyethoxy)ethyl)carbamate	3364.97	3601.02	2784.85	3127.16	3161.28	4075.41	2514.22	3118.26	2601.92	2801.54	2883.91	2535.95	3352.45	2742.63	0.818099	-0.289653	0.0192077	1.97353	down	--
pos_1390	METHACHOLINE	2635.53	3706.18	2994.16	3494.61	2385.99	914.35	4927.45	4140.8	3907.98	3353.36	3378.52	4922.57	2688.47	4105.11	1.52693	0.610637	0.0196749	1.91982	up	--
pos_1528	DL-2-Aminooctanoic acid	580.503	571.524	560.644	574.696	373.035	655.68	238.403	543.426	440.891	285.547	366.182	287.773	552.68	360.371	0.652042	-0.616964	0.0104179	2.00385	down	--
pos_1630	Deoxycytidine	424.774	400.424	418.078	428.158	332.238	401.773	307.754	388.846	331.203	345.72	339.827	397.104	400.907	351.742	0.877366	-0.18875	0.0355433	1.73734	down	--
pos_2084	3,4-Dihydro-5-(5-methyl-2-furanyl)-2H-pyrrole	647.946	827.651	762.118	649.658	570.472	771.72	372.294	676.211	503.823	420.256	465.551	497.502	704.928	489.273	0.694075	-0.526836	0.00408001	2.12317	down	--
pos_2108	Asparaginyl-Phenylalanine	731.821	1002.48	869.764	781.892	828.094	763.116	454.189	698.699	687.365	766.409	583.024	740.463	829.527	655.025	0.789636	-0.340739	0.0190945	1.79571	down	--
pos_2134	6-Methylthiopurine 5'-monophosphate ribonucleotide	107.645	36.5364	64.9633	59.237	62.7258	107.401	14.8355	4.32811	44.3197	43.7358	60.6585	22.0168	73.0848	31.6491	0.433046	-1.20741	0.0185915	1.95078	down	Drug metabolism - other enzymes(ko00983)
pos_2154	2,3-Butanediol apiosylglucoside	1847.68	1906.41	1873.42	2027.93	2012.95	1590.63	818.602	1544	1531.18	1922.34	1473.73	1624.78	1876.5	1485.77	0.791777	-0.336834	0.0473378	1.65019	down	--
pos_2200	Validamine 7-phosphate	330.558	133.891	234.151	234.531	276.064	225.717	65.576	29.8289	131.257	267.39	219.497	84.8599	239.152	133.068	0.556416	-0.845764	0.0475309	1.67086	down	--
pos_2383	(4Z,7Z,11Z,13Z,16Z,19Z)-10-Hydroxydocosa-4,7,11,13,16,19-hexaenoylcarnitine	539.943	1026.19	700.768	574.098	481.633	1030.63	153.091	331.873	511.464	503.928	256.513	262.504	725.545	336.562	0.463875	-1.10819	0.00995779	2.02302	down	--
pos_2404	Medroxyprogesterone	377.148	279.614	266.066	272.381	319.126	378.447	247.425	293.087	195.16	216.753	267.087	232.53	315.463	242.007	0.767147	-0.382424	0.0186556	1.98871	down	--
pos_2405	DG(16:1(9Z)/16:0/0:0)	13458.4	17955	13860.2	14560.7	10338.4	16637.3	12348	13503.7	11185.6	10787.5	10406.9	10102.8	14468.3	11389.1	0.787171	-0.34525	0.0369639	1.7579	down	--
pos_2407	DG(15:0/20:4(5Z,8Z,11Z,14Z)-OH(20)/0:0)	71783.4	132442	118031	149282	44159.5	182643	204523	220124	198873	117671	167501	157120	116390	177635	1.52621	0.609949	0.0412989	1.66629	up	--
pos_2409	PA(P-16:0/18:2(9Z,12Z))	47911.9	39037.7	40799.1	32716.1	31022.1	35996.8	30243.9	30402.7	34262.5	27305.1	30273.7	32090.4	37914	30763.1	0.811392	-0.301529	0.0346071	1.87102	down	--
pos_2420	Glutaric anhydride	127.546	103.58	100.002	90.2388	121.77	116.018	84.3969	107.13	80.3216	80.6012	87.8685	92.1398	109.859	88.7429	0.807789	-0.307949	0.0158121	1.9933	down	--
pos_2437	DG(18:1(9Z)/0:0/18:1(9Z)) (d5)	25190.6	54574.8	53583.5	55880	20526.3	65491	101447	95737.8	65673.6	49069.3	53905.8	86450.4	45874.4	75380.6	1.6432	0.716505	0.0317977	1.73319	up	--
pos_2452	2-Hydroxy-2,4-pentadienoate	110.785	109.863	97.9054	78.7268	96.4375	104.351	82.8305	102.924	68.443	71.3317	83.7945	88.0401	99.6783	82.894	0.831615	-0.266012	0.0376453	1.76653	down	--
pos_2475	10Z-Nonadecenoic acid	3930.03	2769.07	3490.18	2837.5	5693.21	3204.37	6177.57	5474.51	5382.25	6019.04	7675.15	4947.66	3654.06	5946.03	1.62724	0.702426	0.00318026	2.142	up	--
pos_2499	26,27-diethyl-1α,25-dihydroxyvitamin D3 / 26,27-diethyl-1α,25-dihydroxycholecalciferol	129475	92268.2	55310.4	125382	37884.6	68812	36176.1	52712.3	39668.6	54860.3	43065	44913.5	84855.4	45232.6	0.533056	-0.907642	0.0484669	1.78458	down	--
pos_2671	3-Hexenoic acid	53.5121	60.3943	58.3779	57.9372	43.2413	59.3196	43.6281	50.3938	44.0517	41.0285	46.3554	47.0273	55.4637	45.4141	0.818808	-0.288404	0.0103059	2.05302	down	--
pos_2762	Bilirubin	139.07	117.399	205.767	268.623	59.7036	203.262	29.1119	29.8595	17.7835	45.5443	30.6786	26.0808	165.637	29.8431	0.180171	-2.47256	0.00643054	2.24761	down	--
pos_2817	Ethynylestradiol 3-sulfate	348.068	442.202	345.924	295.093	346.966	437.25	361.881	314.333	312.085	225.216	283.711	301.739	369.251	299.827	0.811989	-0.300468	0.044724	1.6691	down	--
pos_2886	Lys Ile Lys Leu	2261.29	3177.15	3162.02	4269	5833.78	2875.56	13147.1	4312.09	3433.76	9813.43	16802.8	22735.3	3596.47	11707.4	3.25526	1.70277	0.0438053	1.76648	up	--
pos_311	Thr His Gly Leu	1070.45	665.596	829.388	555.84	638.742	742.942	339.369	109.624	539.419	567.859	408.433	598.077	750.492	427.13	0.569133	-0.813161	0.012209	1.99076	down	--
pos_3347	1,2,10-Trihydroxydihydro-trans-linalyl oxide 7-O-beta-D-glucopyranoside	701.525	679.764	726.119	651.964	612.68	753.829	478.275	651.918	610.571	529.113	540.044	486.55	687.647	549.412	0.798974	-0.32378	0.00321137	2.20088	down	--
pos_3373	Taraxinic acid glucosyl ester	196.748	149.668	112.342	207.701	148.743	191.762	111.213	130.002	116.666	92.1118	98.7169	107.612	167.827	109.387	0.651783	-0.617537	0.00976116	2.14523	down	--
pos_3415	Asn Asn Val	332.872	284.134	189.293	277.548	314.044	537.768	85.1427	101.733	224.729	135.649	76.8601	110.276	322.61	122.398	0.3794	-1.39821	0.00642662	2.18991	down	--
pos_3615	Venlafaxine	856.208	777.476	380.959	662.929	1047.69	816.447	177.378	349.363	453.317	501.271	194.575	146.117	756.951	303.67	0.401176	-1.31769	0.00273846	2.21333	down	--
pos_3654	Casokefamide	2095.41	2841.68	2944.36	1838.07	2682.13	1745.35	610.639	1198.52	1468.75	2260.31	1537.05	1377.83	2357.83	1408.85	0.597518	-0.742946	0.0113943	1.89601	down	--
pos_3681	2',3'-Didehydro-2',3'-dideoxycytidine	341.644	377.797	315.617	363.036	450.371	427.378	463.279	485.935	505.983	482.464	553.933	534.865	379.307	504.41	1.32982	0.41123	0.000838339	2.33309	up	--
pos_3683	(2R,3Z)-Phycocyanobilin	4329.73	5957.78	5721.56	5935.95	5225.73	2905.01	1472.2	2376.06	2997	5572.48	3110.47	3364.97	5012.63	3148.86	0.628187	-0.670735	0.0313349	1.64743	down	--
pos_3688	Glutamic acid gamma-methyl ester	35.4843	56.188	47.8984	43.1855	44.7438	53.903	28.3694	26.672	39.1158	36.0635	32.9806	36.9809	46.9005	33.3637	0.711372	-0.491324	0.00553136	2.06249	down	--
pos_3699	Taprostene	825.077	807.433	831.009	836.64	792.76	933.769	600.71	858.189	754.479	677.217	594.997	703.973	837.781	698.261	0.833464	-0.262808	0.0168722	1.96179	down	--
pos_3707	2-Formaminobenzoylacetate	23439.2	34746.4	35917.2	15931	11506.7	34818.8	4141.06	10501	4777.4	5668.72	6239.23	5459.88	26059.9	6131.22	0.235274	-2.08759	0.00535531	2.29462	down	--
pos_3719	2-Butyl-4-methylthiazole	110.452	141.16	116.825	146.224	107.863	126.66	47.4741	39.3733	105.436	101.316	55.1107	99.5719	124.864	74.7136	0.598359	-0.740917	0.00802082	2.03606	down	--
pos_3722	4-Amino-4-deoxychorismic acid	200.337	312.883	358.212	208.72	206.731	212.566	193.716	46.7746	173.303	190.875	193.687	202.575	249.908	166.822	0.667532	-0.58309	0.0485113	1.55431	down	Folate biosynthesis(ko00790)
pos_3729	Oleoside dimethyl ester	508.956	468.934	496.965	495.754	544.947	754.735	836.474	774.447	824.022	610.321	778.551	729.526	545.048	758.89	1.39233	0.477506	0.00324564	2.1186	up	--
pos_3735	4-Hydroxyindole	2914.87	3825.51	4009.99	2261.95	1836	3549.77	1272.09	2574.96	1692.54	1607.97	1592.97	1522.66	3066.35	1710.53	0.557839	-0.842079	0.0110955	2.04819	down	--
pos_3737	Cyanuric acid	265.707	405.661	412.381	155.032	134.259	339.502	50.3497	74.9042	61.4578	66.7543	86.5274	74.8223	285.424	69.136	0.242222	-2.0456	0.00708274	2.2637	down	--
pos_3739	trans-S-(1-Propenyl)-L-cysteine	37822.3	59037.5	62949.4	21614.7	17916.2	49526	7024.93	13782.4	10490.8	10763.7	11756.4	9648.99	41477.7	10577.9	0.255026	-1.97129	0.0101187	2.18842	down	--
pos_3745	(2R,2'S)-Isobuteine	1708.77	2742.99	2899.21	689.253	675.419	1950.06	441.818	656.259	682.763	554.396	710.573	532.142	1777.62	596.325	0.335464	-1.57577	0.0295303	1.92536	down	--
pos_3758	Desoxycortisone acetate	1151.69	2238.74	2080.51	1134.42	1472.27	844.971	568.668	755.356	1003.53	1079.89	809.183	984.118	1487.1	866.79	0.582872	-0.778748	0.0414722	1.67305	down	--
pos_3791	Butanedioic acid, octenyl-	850.863	897.657	909.662	1040.87	895.801	983.444	501.648	807.309	601.418	753.426	467.695	696.641	929.716	638.023	0.686256	-0.543182	0.0020451	2.28189	down	--
pos_3908	Allosamidin	12499.4	11832.7	12983.5	13390.9	14343.1	12627.5	7832.02	12339	10849.5	11805	10421.3	8619.22	12946.2	10311	0.796452	-0.328341	0.0128474	1.97617	down	--
pos_3997	Hymenin	1032.59	1172.43	1146.36	1059.72	1046.09	995.846	700.069	1149.15	883.818	824.441	800.508	804.332	1075.51	860.386	0.799982	-0.321961	0.0167172	1.92935	down	--
pos_4020	5-Acetylamino-6-formylamino-3-methyluracil	1086.59	1231.2	1220.19	1093.95	1006.92	1336.28	773.92	924.011	813.968	648.581	653.078	764.028	1162.52	762.931	0.656274	-0.60763	0.000119438	2.47921	down	Caffeine metabolism(ko00232)
pos_4031	Nartograstim	7247.55	5779.04	6289.44	7315.67	8668.41	6075.42	2798.54	4375.39	5974.75	7365.71	5519.49	4594.9	6895.92	5104.8	0.740263	-0.43389	0.0459251	1.6207	down	--
pos_4152	Gentamicin C	648.267	638.488	608.834	533.871	665.351	694.177	540.52	638.989	519.845	487.768	605.181	547.066	631.498	556.561	0.881335	-0.182237	0.0420631	1.72755	down	--
pos_4154	Thr Val Ile Lys	69.0999	86.2811	67.4904	51.9517	103.28	73.9813	52.3958	42.8961	51.448	57.3813	36.8595	22.3663	75.3475	43.8912	0.582517	-0.779628	0.0061984	2.04264	down	--
pos_4180	Ile Phe	1698.02	1646.17	1849.49	1633.17	1409.11	1747.96	1057.31	1888.12	1164.28	1146.44	1070.58	1340.19	1663.99	1277.82	0.767927	-0.380959	0.0296356	1.84167	down	--
pos_4225	ribostamycin	1258.34	1450.27	1542.67	1292.66	1070.27	1937.22	696.997	1373.68	1039.76	1092.13	1005.45	889.679	1425.24	1016.28	0.71306	-0.487904	0.0246952	1.83915	down	--
pos_4234	6-Hydroxypseudooxynicotine	1796.59	1790.47	1779.98	1555.03	1260.68	1767.32	1041.53	1562.06	1179.47	1009.85	1150.46	1475.24	1658.35	1236.43	0.745582	-0.42356	0.0082705	2.05544	down	Nicotinate and nicotinamide metabolism(ko00760)
pos_4324	Virginiamycin	497.799	1184.67	1322.57	383.596	792.598	627.317	64.9041	315.149	295.756	475.675	497.969	140.528	801.425	298.33	0.372249	-1.42566	0.021035	1.85244	down	--
pos_4341	Rotigaptide	13272.4	10533.9	11904	12174.4	16197.9	12700	7879.23	10965.4	10793.1	11602.8	10606.6	8744.14	12797.1	10098.5	0.789127	-0.341671	0.0212814	1.83098	down	--
pos_4413	2'''-N-Acetyl-6'''-deamino-6'''-hydroxyparomomycin II	4966.25	5523.15	6069.25	4805.8	5668.92	6299.94	3524.05	6060.79	4834.08	4447.44	4176.85	3575.78	5555.55	4436.5	0.79857	-0.324509	0.0376036	1.71187	down	--
pos_4414	Natamycin	13539.8	9974.03	11269.3	11660.1	16204.1	12668.3	7454.89	10588.4	10776.3	11438.4	10347.8	8289.55	12552.6	9815.89	0.78198	-0.354796	0.0331505	1.74255	down	--
pos_4451	Ala Tyr Asp Lys	6983.78	9704.36	8489.84	8164.33	4585.28	6205.58	3574.89	5323.96	3346.23	3066.76	7693.18	4236.9	7355.53	4540.32	0.617266	-0.696036	0.0210219	1.80641	down	--
pos_4454	Anthroylouabain	274.212	260.136	254.369	233.906	272.562	308.198	100.865	153.216	175.27	273.106	216.09	98.3158	267.23	169.477	0.634198	-0.656994	0.0148985	2.03908	down	--
pos_4476	Virginiamycin S1	174.649	380.139	351.166	161.882	280.391	273.592	84.7799	161.328	168.031	208.343	249.945	127.926	270.303	166.725	0.616809	-0.697104	0.0420082	1.63678	down	--
pos_4488	Icariside D1	259.297	421.462	472.102	210.823	286.856	401.646	80.031	125.452	180.163	335.565	226.73	132.692	342.031	180.105	0.526576	-0.925286	0.016926	1.86125	down	--
pos_4492	5'-Hydroxycotinine	33.7494	12.8311	8.27794e-11	3.47072	10.0988	8.27794e-11	55.7875	42.7226	47.5176	18.0463	20.3769	22.2749	10.025	34.4543	3.43684	1.78108	0.0166043	1.84693	up	--
pos_4500	Isoquinoline N-oxide	10045.7	8841.36	12444.7	11989.6	7842.98	10836.7	5423.05	5239.87	5113.23	6831.89	6350.71	9730.55	10333.5	6448.22	0.62401	-0.68036	0.00342976	2.14236	down	--
pos_4623	PS(14:1(9Z)/20:5(7Z,9Z,11E,13E,17Z)-3OH(5,6,15))	319.114	265.671	345.643	243.165	487.358	393.299	60.9861	276.877	229.681	245.183	235.994	165.318	342.375	202.34	0.590989	-0.758797	0.0164231	1.88722	down	--
pos_4636	Phomopsin B	1394.02	1140.48	1295.4	1344.34	2224.24	1790.74	772.626	953.892	1468	1353.31	1097.68	710.59	1531.54	1059.35	0.69169	-0.531802	0.0470422	1.6132	down	--
pos_4680	Tricrocin	334.276	572.932	623.66	273.617	466.231	487.301	106.217	247.394	279.598	339.558	314.508	209.417	459.669	249.449	0.542669	-0.881855	0.0111503	1.96416	down	--
pos_4714	Ajugol	867.607	791.944	799.603	588.55	931.214	851.7	409.151	805.708	692.564	589.263	483.196	426.496	805.103	567.73	0.705164	-0.503969	0.015738	1.92372	down	--
pos_4718	(9Z,11E,13E,15Z)-4-Oxo-9,11,13,15-octadecatetraenoic acid	38.0134	56.622	25.0107	58.3758	29.7441	45.6408	272.436	406.093	210.736	122.669	394.169	52.3238	42.2345	243.071	5.75528	2.52489	0.0181961	2.02904	up	--
pos_4761	4-O-Methylpinosylvic acid	3516.59	4701.82	4353.48	3593.03	4513.12	4506.68	3326.95	3387.09	4159.03	3295.32	3474.4	3085.31	4197.45	3454.68	0.823043	-0.280961	0.0176962	1.81886	down	--
pos_4765	Crocin 3	566.098	666.999	867.423	491.333	531.921	848.755	288.215	511.995	446.339	437.443	541.611	324.524	662.088	425.021	0.641941	-0.639488	0.0154084	1.9491	down	--
pos_4769	Docetaxel	205.069	249.988	352.177	254.177	400.618	258.682	99.8155	214.451	225.689	214.925	189.508	169.283	286.785	185.612	0.647216	-0.627681	0.0205807	1.78327	down	Bile secretion(ko04976)
pos_4814	Lacinilene C	760.045	792.438	737.986	688.916	663.368	620.36	451.779	738.357	519.621	534.437	527.445	505.131	710.519	546.128	0.768633	-0.379633	0.0081976	2.04437	down	--
pos_4836	(E)-Zeatin glucoside	394.024	559.134	633	331.283	587.199	620.378	210.113	470.426	401.711	427.916	363.799	254.3	520.836	354.711	0.681041	-0.554186	0.0324034	1.71378	down	--
pos_4866	Formylmethanofuran	1881.3	2890.98	3639.97	1761.26	2664.07	2480.51	896.573	2152.5	1974.72	1898.03	1803.02	1377.22	2553.01	1683.68	0.659485	-0.600587	0.0315532	1.70336	down	--
pos_4930	Tyr His Cys Phe	431.859	629.072	861.866	451.109	395.598	554.052	46.522	656.223	247.293	208.607	111.942	219.592	553.926	248.363	0.448369	-1.15724	0.0223856	1.79669	down	--
pos_5	2-Hydroxy-3-oxosuccinate	2561.78	2615.9	2341.21	2085.7	2263.06	2195.97	2136.25	2371.61	2033.41	1605.29	1760.73	2160.81	2343.94	2011.35	0.858108	-0.220769	0.0442961	1.67426	down	--
pos_5011	7-Ethyl-3,6-dihydro-1,4-dimethylazulene	120.232	162.772	107.543	98.6066	93.8711	109.752	52.7672	132.542	76.2482	63.8241	89.015	67.2804	115.463	80.2794	0.695284	-0.524325	0.0459882	1.64843	down	--
pos_5120	2'-Hydroxydaidzein	94.953	191.401	179.346	126.01	92.6061	269.868	56.6793	118.81	73.0711	97.1233	83.376	70.2012	159.031	83.2101	0.523233	-0.934475	0.041238	1.78546	down	--
pos_5144	Isoalantolactone	2054.95	2642.3	2354.5	2040.12	1692.27	2220.46	1230.33	2303.24	1469.33	1366.32	1561.81	1389.84	2167.43	1553.48	0.716737	-0.480485	0.0136908	1.92152	down	--
pos_5208	Isoquinoline	739.562	2036.64	1108.14	826.992	955.796	1351.21	3109.53	6016.52	2077.6	1598.27	2694.76	1945.13	1169.72	2906.97	2.48518	1.31335	0.0459838	1.71971	up	--
pos_5250	4-Isopentylphenol	156.99	143.561	154.782	159.95	123.484	183.91	66.3527	97.677	113.786	75.6989	89.8848	134.263	153.78	96.2772	0.626073	-0.675598	0.00146729	2.29047	down	--
pos_5257	2-Amino-4-[(2-hydroxy-1-oxopropyl)amino]butanoic acid	9.07055	37.1944	43.8163	27.8977	25.1031	32.6542	21.3731	10.2945	7.26363	19.3096	5.93209	9.99895	29.2894	12.362	0.422064	-1.24447	0.0164515	1.85441	down	--
pos_5260	Epicocconone	79.2065	6.27513	7.61935	4.92033	27.6968	8.94282	71.6096	114.937	107.917	46.8968	3.23348	92.614	22.4435	72.868	3.24674	1.69899	0.0396359	1.63486	up	--
pos_5282	alantolactone	852.198	1087.38	1015.03	785.274	707.934	917.716	565.566	827.127	691.733	592.21	661.003	613.743	894.257	658.564	0.736437	-0.441366	0.00845778	2.0336	down	--
pos_5290	Lanabecestat	5390.77	7119.39	5777.62	5290.67	4259.92	7054.08	2637.54	5767.22	3601.15	4103.79	3957.25	3892.37	5815.41	3993.22	0.686662	-0.542328	0.0140894	1.94113	down	--
pos_5292	(S,S)-Nt-Histidinylalanine	419.058	482.306	455.177	426.769	356.989	478.63	274.213	424.495	387.166	297.246	323.741	361.987	436.488	344.808	0.78996	-0.340149	0.012711	1.94292	down	--
pos_5317	(S)-Nerolidol 3-O-[a-L-rhamnopyranosyl-(1->4)-a-L-rhamnopyranosyl-(1->6)-b-D-glucopyranoside]	103.34	108.016	137.041	126.825	168.885	150.322	53.5088	169.116	90.3332	47.6462	82.137	38.8615	132.405	80.2672	0.606227	-0.722071	0.0477747	1.64446	down	--
pos_5374	Cyclohexenyl	89.4592	115.151	96.6867	84.8904	69.689	85.0102	55.8595	97.9864	68.8552	60.6478	58.5162	60.8319	90.1477	67.1162	0.744513	-0.425631	0.0271525	1.75684	down	--
pos_5423	5-Amino-6-ribitylamino uracil	1068.51	418.6	248.58	591.279	804.254	422.193	1034.83	2011.44	1330.89	955.789	526.393	1077.07	592.235	1156.07	1.95205	0.964987	0.0429348	1.6386	up	Riboflavin metabolism(ko00740)
pos_5484	Tetrahydro-2-methylthiophen-3-ol	148.653	34.0552	13.7465	40.6919	98.692	30.6452	168.765	220.322	269.194	117.893	36.3149	157.449	61.0806	161.656	2.6466	1.40414	0.0317523	1.72996	up	--
pos_5489	3,7-DIHYDROXYFLAVONE	317.416	522.742	459.553	338.478	205.961	569.125	98.0283	327.652	149.903	205.543	212.362	208.168	402.213	200.276	0.497935	-1.00597	0.0144333	1.98636	down	--
pos_5510	Pyridoxine phosphate	45.9434	97.815	71.4292	55.8911	29.3833	113.377	8.27794e-11	49.5661	5.48375	38.6076	32.0519	26.4113	68.9732	25.3534	0.367584	-1.44385	0.0202401	1.90476	down	Vitamin B6 metabolism(ko00750)
pos_5513	cis-3-(Carboxy-ethyl)-3,5-cyclo-hexadiene-1,2-diol	48.012	121.588	80.5479	91.9433	34.9333	152.136	3.64381	64.0584	15.8235	39.9509	36.2534	23.947	88.1935	30.6128	0.34711	-1.52654	0.0228776	1.89239	down	--
pos_5515	Cartap	113.215	70.0462	42.3986	35.0658	61.5625	90.2067	16.2258	53.0722	6.17076	37.3903	41.3041	10.6996	68.7492	27.4771	0.399672	-1.32311	0.0188825	1.99448	down	--
pos_5519	(Z)-Resveratrol 4'-glucoside	71322.2	111285	81835.6	79581	57095	130600	18445.5	74639.4	30919.5	52443.4	52034.8	40421.6	88619.8	44817.4	0.505726	-0.983572	0.0106356	2.01857	down	--
pos_5527	floctafenine	313.467	594.342	393.865	413.056	173.073	715.857	27.7407	275.117	69.0469	206.086	181.705	137.029	433.943	149.454	0.344409	-1.5378	0.0140154	2.02437	down	--
pos_5631	Gabapentin	1291.75	1578.33	1629.72	1462.77	1056.36	1909.24	544.8	1032.82	825.896	542.836	684.316	1123.62	1488.03	792.382	0.532505	-0.909133	0.00133984	2.28229	down	--
pos_5634	beta-Alanyl-L-lysine	527.197	601.117	628.458	570.849	409.638	721.689	227.892	460.744	346.717	249.933	303.844	452.517	576.491	340.274	0.59025	-0.760601	0.00248086	2.20917	down	beta-Alanine metabolism(ko00410)
pos_5636	Lys Ala Ser	2114.81	2482.64	2596.18	2314.63	1695.62	3053.11	873.212	1768.45	1321.19	915.724	1137.47	1840.51	2376.16	1309.43	0.551067	-0.859701	0.00182104	2.24781	down	--
pos_5785	N-cis-tetradec-9Z-enoyl-L-Homoserine lactone	380.785	530.594	412.825	673.863	524.73	460.698	209.974	244.982	516.124	334.253	379.036	415.912	497.249	350.047	0.703967	-0.506421	0.0414903	1.56321	down	--
pos_5858	4-hydroxy ketorolac	50.4536	54.7756	58.3963	43.4331	40.7386	56.1781	36.2346	38.6186	39.3777	37.3496	42.1144	38.751	50.6625	38.741	0.764687	-0.387059	0.00845848	2.1975	down	--
pos_5890	(2E,4E)-2,4-Hexadienoic acid	31.5105	30.9753	39.8967	38.4362	31.9475	41.3572	32.5007	30.3535	30.523	31.2179	30.7505	27.6831	35.6872	30.5048	0.854782	-0.226371	0.0425864	1.72987	down	--
pos_5921	Fumonisin B1	25286.4	19641.8	21338.4	2078.24	16638	28295.1	4057.88	15728.8	4093.38	5594.51	10181.1	5513.26	18879.7	7528.16	0.398745	-1.32646	0.0291753	1.90869	down	--
pos_6137	4-Oxoretinol	249.149	276.035	240.242	280.431	234.555	411.651	179.856	223.482	202.258	184.886	173.574	243.609	282.011	201.277	0.713723	-0.486565	0.0295387	1.87951	down	Retinol metabolism(ko00830)
pos_6197	(R)-2-Hydroxy-7,8-dimethoxy-2H-1,4-benzoxazin-3(4H)-one 2-glucoside	46.6462	2.41391	88.5094	55.0063	41.1967	18.4322	32.4082	127.177	103.036	172.341	54.949	166.679	42.0341	109.432	2.6034	1.3804	0.035923	1.74555	up	--
pos_6221	Nystatin	8.27794e-11	8.27794e-11	8.27794e-11	8.27794e-11	8.27794e-11	8.27794e-11	853.026	297.329	1286.06	2556.35	2986.46	80.1786	8.27794e-11	1343.24	1.62267e+13	43.8834	0.039825	1.82152	up	--
pos_6262	Calenduloside G methyl ester	13.8652	3.41843	8.27794e-11	0.0306849	5.18317	8.27794e-11	4729.09	3590.61	9875.63	6060.73	7510.22	2125.68	3.74957	5648.66	1506.48	10.557	0.00428035	2.35723	up	--
pos_6268	Inosinic acid	302.923	347.685	376.779	335.498	421.082	406.902	146.601	185.137	166.404	145.528	148.706	261.453	365.145	175.638	0.48101	-1.05586	2.52563e-05	2.53612	down	--
pos_6273	Saponin H	442.391	221.999	195.529	394.442	358.214	126.343	6611.88	1666.86	6947.81	4840.47	15090	3404.76	289.82	6426.96	22.1757	4.47091	0.0237123	1.97353	up	--
pos_6300	Glycyl-Aspartate	88.2099	196.907	283.456	74.1906	50.657	111.743	24.2739	20.4867	29.5251	10.213	17.1223	27.001	134.194	21.437	0.159746	-2.64615	0.0263702	1.91099	down	--
pos_6378	Atreleuton	379.757	349.892	516.928	369.953	282.041	379.876	265.938	375.921	214.928	251.876	254.866	296.563	379.741	276.682	0.728607	-0.456787	0.0253013	1.8102	down	--
pos_6381	PA(18:4(6Z,9Z,12Z,15Z)/PGF2alpha)	2.07453	8.27794e-11	8.27794e-11	11.5055	9.17947	8.27794e-11	2557.25	1611.22	2819.29	1246.39	998.61	322.93	3.79325	1592.61	419.855	8.71375	0.00941804	2.22475	up	--
pos_6395	F16	211.573	207.141	278.985	207.914	156.492	195.364	159.548	153.456	136.178	161.934	147.799	154.008	209.578	152.154	0.726	-0.461958	0.0153371	2.04197	down	--
pos_6396	Dexelvucitabine	190.966	179.889	261.976	188.403	125.6	179.885	145.909	118.253	98.5318	143.038	123.764	119.986	187.786	124.913	0.665189	-0.588164	0.0148036	1.99886	down	--
pos_6397	Asp Gly Gly	51.0713	60.228	91.2716	49.7729	38.1399	52.0212	39.2909	31.0473	26.9351	41.1098	28.6555	36.3318	57.0842	33.8951	0.593774	-0.752014	0.0247079	1.87914	down	--
pos_6399	(±)-Enterolactone	14855.7	14155.3	21802	14439.3	10711.6	14244.8	10782.8	7465.05	7171.12	10995.7	9682.12	10384.1	15034.8	9413.5	0.626115	-0.675501	0.0108343	2.0372	down	--
pos_6404	Morusin	171.894	177.172	381.755	111.016	104.999	210.611	3.55997	81.6689	27.7192	12.178	28.0453	34.1225	192.908	31.2157	0.161817	-2.62757	0.00999739	2.1359	down	--
pos_6406	5-Hydroxy-6-methoxycoumarin 7-glucoside	56.4802	53.0592	68.0864	48.7907	36.6017	40.0456	41.7753	26.8682	11.6444	35.2368	34.1157	38.3169	50.5106	31.3262	0.62019	-0.689217	0.0139088	1.91528	down	--
pos_6419	PG(a-15:0/PGE2)	2.12442	8.27794e-11	8.27794e-11	0.389472	3.43353	8.27794e-11	13723.3	2464.1	14480.4	24993	26403.4	1830.09	0.991237	13982.4	14106	13.784	0.0227676	1.99109	up	--
pos_6425	PA(P-16:0/PGE2)	12.1243	8.27794e-11	8.27794e-11	3.10213	488.171	8.27794e-11	471.659	154.022	596.689	923.328	963.971	41.0843	83.8995	525.125	6.25898	2.64593	0.0382501	1.7499	up	--
pos_6429	9-Deaza-9-(3-thienylmethyl)guanine	5.4486	2.63041	9.65663	2.96034	5.17682	12.3881	1.52575	3.90198	1.63011	0.298376	4.11406	1.70053	6.37682	2.19514	0.344237	-1.53853	0.0457309	1.77395	down	--
pos_6492	di-homo-gamma-linolenate	669.757	882.341	226.144	469.034	561.61	429.685	1585.72	1145.35	1136.22	1017.49	1355.27	729.302	539.762	1161.56	2.15198	1.10567	0.00230756	2.2004	up	--
pos_6507	Metronidazole	7.1278	35.7449	11.7542	16.0128	28.8468	4.49461	39.8652	38.3698	23.2663	19.6148	32.6703	39.2398	17.3302	32.1711	1.85636	0.892476	0.0406906	1.73582	up	--
pos_6510	Melitracen	8.27794e-11	8.27794e-11	7.95582	8.27794e-11	8.27794e-11	3.41584	337.448	178.765	237.25	162.152	285.814	73.9608	1.89528	212.565	112.155	6.80935	0.0027631	2.41071	up	--
pos_6526	Erythromycin propionate	108.869	240.146	154.048	119.336	86.5745	123.18	12.1514	14.477	4.9603	62.5936	90.0475	60.394	138.692	40.7706	0.293964	-1.76629	0.00527902	2.10015	down	--
pos_6527	Azithromycin	5.06559	8.27794e-11	7.43634	3.35704	11.506	6.52853	525.68	582.941	1880.79	3340.72	3450.65	933.593	5.64892	1785.73	316.118	8.30432	0.0225129	1.98545	up	--
pos_6556	Phenethyl isoamyl ether	268.59	295.621	281.712	251.804	204.615	318.166	234.76	233.143	197.581	212.921	217.06	222.755	270.085	219.703	0.813461	-0.297855	0.0241553	1.95965	down	--
pos_6573	Cndac	525.584	137.48	145.912	280.277	327.737	115.428	426.825	852.053	626.82	372.962	242.684	499.017	255.403	503.394	1.97098	0.978912	0.047197	1.59397	up	--
pos_6581	Sideroxylin	928.483	249.594	368.796	749.511	543.696	294.954	979.192	964.261	1199.6	674.788	580.346	747.911	522.506	857.683	1.64148	0.714998	0.0442062	1.62691	up	--
pos_6608	Dextilidine	93.9841	67.2079	19.0841	57.4483	55.6563	55.7512	1116.92	771.454	870.594	501.955	1214.07	377.139	58.1887	808.688	13.8977	3.79677	0.00251509	2.40974	up	--
pos_6616	DG(20:5(7Z,9Z,11E,13E,17Z)-3OH(5,6,15)/12:0/0:0)	99.6659	50.3877	23.3346	83.142	67.0322	27.3883	44177.3	25308.3	47879.5	27192	68736.2	16589	58.4918	38313.7	655.027	9.35541	0.00441028	2.33803	up	--
pos_6642	Acetyl-pepstatin	12.5097	9.64046	7.49368	7.59297	23.9977	2.72158	1917.26	962.723	2395.93	1594.9	1684.13	353.905	10.6593	1484.81	139.296	7.12201	0.00414648	2.36615	up	--
pos_6660	Gossypetin 3,7,3'-trimethyl ether 8-acetate	72.9143	88.5216	226.985	94.403	47.1715	103.75	15.7583	8.63038	33.9378	37.7938	34.0573	33.5667	105.624	27.2907	0.258376	-1.95246	0.0273183	1.88235	down	--
pos_6663	Arg Arg Arg Arg	83.1824	47.0539	31.1297	51.3809	44.7986	20.3644	64057.3	12690.5	32518.9	28431.7	47698	1981.41	46.3183	31229.6	674.239	9.39712	0.0197314	2.03814	up	--
pos_6671	3,11,12-Trihydroxy-1(10)-spirovetiven-2-one	403.809	513.253	488.484	424.055	335.814	527.924	256.633	390.333	364.82	297.766	300.938	448.334	448.89	343.137	0.764413	-0.387576	0.0299884	1.75374	down	--
pos_6675	Dinophysistoxin 1	5.56991	8.27794e-11	8.27794e-11	1.856	0.842891	0.192921	8760.15	2650.13	15544.3	21689.4	13565	1330.92	1.41029	10590	7509.1	12.8744	0.0214563	2.01916	up	--
pos_6676	Melilotoside C	12.5063	8.27794e-11	8.27794e-11	8.27794e-11	1.69607	8.27794e-11	743.018	164.834	1663.8	1744.86	853.568	430.59	2.36706	933.444	394.347	8.62332	0.0166024	2.09189	up	--
pos_6680	4-Hydroxy-5-phenyltetrahydro-1,3-oxazin-2-one	191.643	98.8979	118.025	152.599	99.09	158.399	37.9335	61.9778	155.295	63.0388	111.608	77.7444	136.442	84.5996	0.620039	-0.689569	0.0482096	1.66853	down	Drug metabolism - cytochrome P450(ko00982)
pos_6718	[(3-Hexyl-4-methyl-2-oxo-2H-chromen-7-yl)oxy]acetic acid	193.767	362.075	411.044	272.202	153.367	131.38	50.3835	118.835	147.324	129.902	42.3482	145.993	253.972	105.798	0.416571	-1.26337	0.0232575	1.81355	down	--
pos_6725	26,26,26-trifluoro-25-hydroxy-27-norvitamin D3 / 26,26,26-trifluoro-25-hydroxy-27-norcholecalciferol	2451.31	1532.82	2075.36	4179.12	3688.19	1105.04	7348.04	3346.34	6485.78	4399.62	4569.91	7574.3	2505.31	5620.66	2.2435	1.16575	0.00597996	2.12974	up	--
pos_6746	(22S)-1α,22,25-trihydroxy-23,24-tetradehydro-24a-homo-20-epivitamin D3 / (22S)-1α,22,25-trihydroxy-23,24-tetradehydro-24a-homo-20-epicholecalciferol	951.969	663.908	732.46	1530.05	1605.47	691.733	2171.9	1154.39	2951.31	1383.85	1456.25	2342.69	1029.26	1910.07	1.85576	0.892008	0.0282367	1.84332	up	--
pos_6750	5-Hydroxycapsanthin	43.8295	35.8142	13.9667	30.3705	35.1397	314.918	997.325	293.042	440.956	386.892	593.549	140.889	79.0065	475.442	6.01776	2.58923	0.0204741	1.91068	up	--
pos_6754	Heptaethylene glycol	87.5297	45.5272	29.5189	103.257	80.9459	37.6506	1907.25	447.647	852.557	777.864	1476.63	397.068	64.0716	976.504	15.2408	3.92987	0.0133885	2.12459	up	--
pos_6769	6-Keto-prostaglandin E1	56.3417	27.5754	14.0387	73.2752	42.0984	63.1064	117.005	76.6027	131.957	117.192	96.3136	55.3825	46.0726	99.0755	2.15042	1.10462	0.00573192	2.07142	up	Arachidonic acid metabolism(ko00590)
pos_6776	Furaltadone	105.958	129.902	118.889	86.5769	93.5521	121.381	87.4412	99.7839	77.3344	72.7592	81.9017	112.241	109.376	88.5769	0.809835	-0.3043	0.0479622	1.65875	down	--
pos_6780	PC(14:1(9Z)/12:0)	61.5949	53.4294	30.9505	63.4986	26.0526	30.6362	2679.58	2565.46	2097.64	8232.28	8373.94	3490.9	44.3604	4573.3	103.094	6.68782	0.012707	2.11186	up	--
pos_6781	SM(d17:2(4E,8Z)/20:3(5Z,8Z,14Z)-O(11S,12R))	3.76212	6.11063	0.387903	0.166911	1.06935	0.945478	1193.01	241.829	1006.76	1322.16	1020.33	96.1056	2.07373	813.367	392.224	8.61553	0.0118637	2.16294	up	--
pos_6788	PA(14:1(9Z)/18:2(9Z,12Z))	93.5495	59.5022	41.9741	104.046	41.334	34.6764	1917.18	1845.02	1466.65	944.686	951.008	447.764	62.5137	1262.05	20.1884	4.33546	0.00379363	2.36416	up	--
pos_6794	betaine aldehyde hydrate	175.756	89.9884	95.5183	121.856	108.758	101.866	463.06	443.191	450.173	217.499	211.799	205.515	115.624	331.873	2.87028	1.52119	0.00920082	2.15813	up	--
pos_6802	9(S)-HPOT	107.479	117.507	95.9984	105.85	51.7192	60.8036	111011	106058	109884	43259.3	33217.2	31056.8	89.8929	72414.5	805.564	9.65386	0.0070519	2.27126	up	--
pos_6814	PA(14:1(9Z)/PGF1alpha)	17.967	6.21223	2.17412	8.27672	8.47207	4.13703	5503.13	1132.73	5008.9	2526.37	3489.44	425.85	7.87319	3014.4	382.869	8.58071	0.0154767	2.1131	up	--
pos_6839	DG(12:0/TXB2/0:0)	102.874	23.4148	18.2576	78.1516	91.402	4.72582	2786.79	4305.04	5339.81	8609.72	15390.7	3771.91	53.1376	6700.66	126.1	6.97843	0.0180135	2.03236	up	--
pos_6865	6-Aminohexanoate	96.0944	53.8425	65.7674	76.507	60.6323	65.9129	217.985	168.285	166.457	152.149	154.4	70.9483	69.7927	155.037	2.2214	1.15147	0.00586266	2.20544	up	--
pos_6887	DG(15:0/20:5(7Z,9Z,11E,13E,17Z)-3OH(5,6,15)/0:0)	15.7923	37.1494	20.027	23.732	9.35739	6.72556	1373.54	119.125	815.31	899.84	762.474	8.59109	18.7973	663.146	35.2788	5.14073	0.0276457	1.95687	up	--
pos_6902	Meropenem	136.446	147.366	339.962	101.826	128.705	196.538	33.1181	78.4259	131.55	80.4965	80.2839	64.4109	175.141	78.0475	0.445628	-1.16609	0.0398293	1.73898	down	--
pos_6922	Ala Ile Val Phe	6336.65	5654.05	5867.87	10556.6	9674.48	3682.46	9817.16	6374.6	17548	13398.9	8857.07	18513.6	6962.01	12418.2	1.78371	0.834881	0.0444275	1.7386	up	--
pos_6927	D-4'-Phosphopantothenate	2.02961	17.3326	19.4546	22.9153	31.9007	43.1263	8.27794e-11	1.98951	8.27794e-11	0.076375	8.27794e-11	2.47176	22.7932	0.756274	0.0331798	-4.91355	0.0115112	2.12486	down	Pantothenate and CoA biosynthesis(ko00770);;beta-Alanine metabolism(ko00410)
pos_6929	Azaribine	11.4536	25.7562	45.1305	5.81593	11.8377	27.2861	1.4265	4.46005	0.15856	4.18665	3.62082	5.79664	21.2133	3.27487	0.154378	-2.69546	0.0285541	1.90688	down	--
pos_6954	Rphdhd	5562.13	6472.96	7826	6364.86	2711.85	5573.12	4654.48	4640.57	3560.4	2610.29	3505.85	3182.74	5751.82	3692.39	0.641951	-0.639464	0.0311974	1.78002	down	--
pos_6966	DG(15:0/22:6(5Z,7Z,10Z,13Z,16Z,19Z)-OH(4)/0:0)	26.6517	31.2692	17.8762	92.7029	29.4561	11.0156	1761.07	1684.17	7356.77	10900.9	8710.06	1430.71	34.8286	5307.28	152.383	7.25156	0.0274067	1.94283	up	--
pos_6968	H-Ser-Leu-Ile-Gly-Arg-Leu-OH	5.89798	3.20175	2.5794	5.74008	3.83829	0.337916	58474.9	29591.1	81375.5	39279.1	36343.4	10983	3.59924	42674.5	11856.5	13.5334	0.00782394	2.2633	up	--
pos_6971	(9Z)-Octadecenoic acid	139.311	95.9822	138.25	119.663	37.6328	83.4733	24.0128	68.1269	91.962	52.2091	45.7353	42.7614	102.385	54.1346	0.528734	-0.919387	0.0306211	1.78152	down	--
pos_6977	Isoprostane F2alpha-I	2761.77	9194.44	6400.28	2768.29	2712.3	3852.93	1450.14	1845.66	1983.02	1810.05	1387.25	2194.99	4615	1778.52	0.385377	-1.37566	0.0469786	1.71961	down	--
pos_6978	6-O-Acetylaustroinulin	1015.06	967.504	1047.37	892.437	565.891	706.47	319.588	691.36	528.017	458.295	335.397	548.171	865.789	480.138	0.554567	-0.850567	0.00302772	2.18378	down	--
pos_6980	DG(15:0/20:5(5Z,8Z,11Z,14Z,16E)-OH(18R)/0:0)	50.0933	23.4225	18.3846	32.1924	36.9995	16.5497	1600.54	589.252	701.518	440.213	341.265	93.9942	29.607	627.797	21.2043	4.40629	0.037346	1.86376	up	--
pos_6981	DG(15:0/22:5(7Z,10Z,13Z,16Z,19Z)/0:0)	0.578066	0.52316	0.29528	12.3251	0.0249012	8.27794e-11	4100.37	3113.34	7367.91	17578	21387.9	4063.32	2.29108	9601.81	4190.95	12.0331	0.0306737	1.89271	up	--
pos_7002	(10S)-Juvenile hormone III diol phosphate	296.044	680.722	642.074	356.415	332.503	424.249	102.19	288.984	193.307	252.877	139.927	256.591	455.335	205.646	0.451637	-1.14676	0.0120482	1.9858	down	--
pos_7015	PG(P-16:0/18:3(6Z,9Z,12Z))	8.19278	2.54797	8.27794e-11	0.202653	8.27794e-11	8.27794e-11	816.461	168.168	828.522	651.656	559.248	18.2932	1.8239	507.058	278.007	8.11898	0.0148262	2.12219	up	--
pos_7067	Prostaglandin E2	629.758	1920.7	1154.79	1127.95	1430.5	1480.53	592.025	675.802	695.49	704.85	616.94	878.523	1290.71	693.938	0.537643	-0.895281	0.0185858	1.94434	down	cAMP signaling pathway(ko04024);;Human papillomavirus infection(ko05165);;Arachidonic acid metabolism(ko00590);;Serotonergic synapse(ko04726);;Inflammatory mediator regulation of TRP channels(ko04750);;Pathways in cancer(ko05200);;Amoebiasis(ko05146);;Regulation of lipolysis in adipocytes(ko04923);;Neuroactive ligand-receptor interaction(ko04080);;Oxytocin signaling pathway(ko04921);;C-type lecti…
pos_7070	PA(20:4(5Z,8Z,11Z,14Z)-OH(20)/15:0)	13.6982	1.64277	1.19756	7.52169	7.34927	2.03917	33273.6	5905.85	24286.8	9166.69	10596.9	1991.81	5.57478	14203.6	2547.83	11.3151	0.0339978	1.90549	up	--
pos_7072	PA(20:4(6Z,8E,10E,14Z)-2OH(5S,12R)/15:0)	53.9538	5.90584	3.36634	8.66687	42.7209	6.75462	118336	43541	95269.9	59358.9	52973.2	13989	20.228	63911.4	3159.54	11.6255	0.00861531	2.23908	up	--
pos_7094	Humulinic acid A	52.4669	79.3178	84.693	59.3134	46.7828	73.6656	37.1045	50.3031	47.4838	34.8053	51.1487	61.0382	66.0399	46.9806	0.711397	-0.491273	0.0319204	1.73924	down	--
pos_7118	Galangin 7-rhamnoside	152.262	336.013	292.917	194.649	73.0246	155.576	87.1976	143.763	89.1095	70.6119	68.3131	105.639	200.74	94.1057	0.468794	-1.09298	0.0432355	1.71253	down	--
pos_7170	DG(18:0/20:4(8Z,11Z,14Z,17Z)-2OH(5S,6R)/0:0)	80.5159	2.93055	3.49584	183.274	168.347	0.0829502	56482.8	44518	87985.3	52056	34971.7	10609.6	73.1077	47770.5	653.427	9.35188	0.00599729	2.30963	up	--
pos_7240	PA(17:0/PGF1alpha)	4.09786	14.649	10.9028	3.42342	7.48236	8.27794e-11	8395.31	614.693	4992.84	4394.98	2737.81	203.291	6.75924	3556.49	526.167	9.03938	0.0360929	1.88361	up	--
pos_7420	9,10-Dihydroxy-12,13-epoxyoctadecanoate	900.905	1219.18	1102.91	774.303	1189.71	924.736	547.278	576.292	695.43	454.049	551.073	788.541	1018.62	602.11	0.591101	-0.758522	0.00112922	2.27629	down	--
pos_7429	SM(d16:1/18:2(10E,12Z)+=O(9))	69.2905	29.0999	7.59888	977.75	427.663	8.27794e-11	6129.34	6484.71	7248.49	17920.8	4044.71	3829.28	251.9	7609.56	30.2086	4.91689	0.0182187	2.05065	up	--
pos_7439	1-Isothiocyanato-3-phenylpropane	69.4583	23.3956	41.86	45.2991	55.7821	47.9785	186.4	112.652	133.614	53.4238	76.5479	96.0073	47.2956	109.774	2.32102	1.21476	0.0205115	1.94135	up	--
pos_7507	3,5,7-Trihydroxy-4'-methoxy-8-(1,1-dimethylprop-2-en-1-yl)flavone	243.5	311.249	373.016	302.491	255.922	284.224	278.216	226.906	197.687	163.88	154.408	282.095	295.067	217.199	0.7361	-0.442027	0.0248807	1.73174	down	--
pos_7522	14,15-EET	46.1883	35.5982	81.9451	35.8349	86.5033	31.441	795.025	242.462	856.635	465.749	601.242	101.324	52.9185	510.406	9.64514	3.2698	0.0133579	2.14611	up	--
pos_7599	2-Octaprenyl-6-hydroxyphenol	182.116	70.4462	9.99901	1316.96	954.879	5.09567	4501.13	8075.2	11901.1	10607.4	2364.53	2321.58	423.249	6628.48	15.661	3.9691	0.0144309	2.11877	up	--
pos_7658	5-hydroxy saxagliptin	105.484	109.677	146.513	106.929	117.836	135.831	76.8059	114.14	97.5086	72.0778	96.9546	102.008	120.378	93.2492	0.774634	-0.368413	0.0171805	1.86399	down	--
pos_7733	Dodecanoylcarnitine	263.084	213.962	236.868	550.669	356.951	89.3044	412.042	283.674	584.685	647.532	719.722	458.962	285.14	517.769	1.81584	0.860641	0.0298501	1.79605	up	--
pos_7822	Cyclopassifloside IV	92.847	7.4452	8.93329	96.3387	111.793	0.699933	4993.99	264.135	12439.8	5812.14	7009.2	270.263	53.0096	5131.59	96.8049	6.59701	0.0418743	1.84283	up	--
pos_7894	Lactobionic acid	32.2766	27.4811	46.1591	38.4085	34.0812	40.8848	12.9325	15.1868	21.1827	26.2495	19.8929	35.3603	36.5485	21.8008	0.596489	-0.745434	0.00668944	2.0393	down	--
pos_7895	9,10-DiHODE	584.762	530.289	521.737	445.307	534.191	592.969	464.122	509.169	442.334	413.511	467.52	527.328	534.876	470.664	0.87995	-0.184506	0.0437405	1.75869	down	--
pos_7982	3,4-Dihydroxy-2-methoxy-4-methyl-3-[2-methyl-3-(3-methyl-but-2-enyl)-oxiranyl]-cyclohexanone	18.4062	22.7302	28.5283	5.03437	19.2121	14.9624	19.0985	37.9387	72.2212	27.4332	29.572	76.3199	18.1456	43.7639	2.41182	1.27012	0.0498566	1.7059	up	--
pos_8203	Cer(d18:0/PGJ2)	138.096	8.27794e-11	8.27794e-11	228.94	1.01057	8.27794e-11	2994.32	8.27794e-11	3265.36	3423.77	337.689	1260.78	61.341	1880.32	30.6536	4.93798	0.0338835	1.9044	up	--
pos_8315	7-Pentacosanone	17.933	6.6461	5.98329	43.1163	43.579	2.78892	41.7894	15.7685	90.2095	55.7201	114.573	132.927	20.0078	75.1646	3.75677	1.90949	0.0290149	1.8476	up	--
pos_8365	2,3-Dihydro-4-(4-methoxyphenyl)-1H-phenalene-1,2,3-triol	42.2913	48.4789	18.4238	10.3726	23.0905	58.4243	12.0635	0.754243	28.4287	4.73717	6.68997	14.4959	33.5136	11.1949	0.334042	-1.5819	0.0352567	1.81983	down	--
pos_8378	Tyr Arg Pro Gly	880.426	1122.7	1342.6	1191.51	1283.9	1109.47	1739.01	1475.73	3042.69	1720.94	1911.06	2303.4	1155.1	2032.14	1.75927	0.81498	0.0113259	2.14839	up	--
pos_8393	Dodecanamide	25.5723	8.14035	8.27794e-11	65.3763	8.27794e-11	8.27794e-11	98.3478	40.0788	8.27794e-11	55.4133	93.8065	138.442	16.5148	71.0148	4.30006	2.10436	0.0445175	1.66492	up	--
pos_8395	Erythromycin	165.136	8.27794e-11	30.502	194.112	260.249	31.4615	968.833	42.3111	896.649	649.753	135.081	1097.33	113.577	631.66	5.56152	2.47548	0.0352031	1.8529	up	--
pos_8428	Acetyl-arginyl-glycyl-aspartyl-serinamide	828.23	1247.52	1468.66	1379.31	1567.59	1252.12	1841.28	1516.35	2883.61	1976.76	1698.68	2117.57	1290.57	2005.71	1.55412	0.636101	0.0128839	2.06078	up	--
pos_8433	Linoelaidylcarnitine	816.626	503.02	651.604	913.541	974.44	820.928	981.529	1135.62	1096.75	899.979	756.777	1188.25	780.027	1009.82	1.29459	0.3725	0.0399417	1.65809	up	--
pos_8622	PA(18:0/18:3(9,11,15)-OH(13))	11353.9	8411.6	7569.45	6344.17	4480.47	4622.26	2537.83	3010.41	5125.69	3047.59	2637.65	3803.26	7130.31	3360.4	0.471285	-1.08533	0.0143346	2.0529	down	--
pos_8647	geneticin	1491.69	1057.38	1589.27	2220.44	2386.2	1726.28	4102.74	1961.26	3733.46	2337.14	2353.42	3130.26	1745.21	2936.38	1.68254	0.750638	0.0184914	1.94342	up	--
pos_8790	Ocotillol	233.257	103.325	184.49	417.385	0.646781	6.17821	576.498	436.081	21.7259	510.377	379.67	510.548	157.547	405.817	2.57585	1.36505	0.0394398	1.66423	up	--
pos_8959	Humulene-8-hydroperoxide	48.8904	45.2945	52.722	49.5011	36.2656	44.3566	31.6941	33.5447	44.7981	39.0092	32.5585	46.237	46.1717	37.9736	0.822443	-0.282012	0.0415548	1.64575	down	--
pos_8996	3Z,6E,8E-Dodecatrien-1-ol	62.8919	38.5253	48.24	78.8427	64.5116	26.1762	55.4181	26.079	20.2538	23.8674	10.149	39.244	53.1979	29.1686	0.548302	-0.866957	0.0410068	1.61161	down	--
pos_9016	Carnosic acid	260.716	247.542	298.05	232.376	208.495	302.193	169.205	143.112	218.769	160.778	212.995	239.218	258.229	190.679	0.738413	-0.437501	0.0108463	1.98683	down	--
pos_9197	alpha-Amylcinnamaldehyde	659.585	764.091	705.127	634.03	522.456	675.559	497.076	627.295	534.327	523.724	548.562	591.516	660.142	553.75	0.838835	-0.253541	0.0237861	1.85849	down	--
pos_921	Urothion	6.69081	6.76449	4.80803	6.07948	4.40743	9.27649	4.41713	5.00084	4.69809	5.93141	3.64338	1.14223	6.33779	4.13885	0.653042	-0.614751	0.0482287	1.66642	down	--
pos_924	Phe-Ser-OH	64.4332	52.3181	45.3489	102.612	59.1316	8.27794e-11	8.27794e-11	17.2982	1.22889	37.4168	27.0036	17.4843	53.9739	16.7387	0.310125	-1.68908	0.040475	1.67451	down	--
pos_9358	Tetramethylchromanol glucoside	1791.7	1803.26	1752.04	1336.87	1314.83	2035.9	1226.19	1451.37	1043.71	1157.9	1444.12	1119.14	1672.43	1240.41	0.741677	-0.431136	0.0128221	2.05525	down	--
pos_9395	Epothilone C	639.445	714.529	922.044	1429.02	816.87	895.649	1178.36	909.617	1897.49	1228.15	1753.77	2312.46	902.926	1546.64	1.71292	0.776459	0.0311464	1.81604	up	--
pos_9397	Herculin	401.675	19.399	87.118	456.099	321.803	25.7684	542.203	559.604	431.491	391.23	395.906	643.226	218.644	493.943	2.25912	1.17576	0.0175141	1.916	up	--
pos_9398	Chatenaytrienin 4	179.672	68.3784	84.0195	312.367	215.695	99.3259	1006.21	302.432	666.544	312.122	599.819	264.88	159.91	525.334	3.28519	1.71598	0.0257816	1.92102	up	--
pos_9404	(Z)-8-Tetradecenal	3110.17	3103.09	3047.74	2565.79	2726.8	3022.68	2586.66	2985.29	2063.56	2129.11	2391.32	2526.33	2929.38	2447.04	0.835345	-0.259555	0.0178303	1.9443	down	--
pos_9455	(4Z,7Z,10Z,13Z,16Z,19Z)-Docosahexaenoic acid	1666.76	1243.18	1397.06	796.853	2024.78	851.935	1026.22	971.886	772.19	624.213	1037.24	483.248	1330.09	819.166	0.615871	-0.699301	0.0479851	1.66996	down	--
pos_9485	CDP-DG(PGF2alpha/20:1(11Z))	601.067	912.168	565.582	370.568	387.506	584.671	178.015	110.167	326.155	310.636	389.477	282.915	570.26	266.227	0.466852	-1.09896	0.0106293	2.04224	down	--
pos_9490	DG(15:0/16:1(9Z)/0:0)	1729.78	432.363	853.437	3381.17	810.082	13.3893	3880.05	3575.85	1320.31	2100.01	2204.95	3676.47	1203.37	2792.94	2.32093	1.2147	0.0360951	1.70095	up	--
pos_9491	FAHFA(16:1(9Z)/5-O-18:0)	1218.35	325.862	550.101	2191.72	744.921	156.405	2597.75	2411.32	1302.39	1750.04	1720.29	2357.39	864.56	2023.2	2.34015	1.2266	0.0121738	1.96971	up	--
pos_9669	beta-Ionol	2.32185	1.67321	2.15167	0.531299	3.03127	4.17284	0.0600358	0.40895	0.183919	0.233506	0.257203	2.10689	2.31369	0.541751	0.23415	-2.09449	0.0165469	1.97555	down	--
pos_9846	Pentadecanoic acid	677.039	727.365	609.635	648.636	514.554	714.028	907.641	966.588	891.871	749.549	673.362	728.475	648.543	819.581	1.26373	0.337685	0.0164411	1.87585	up	--
pos_9972	Butanoic acid	260.264	301.934	269.196	240.503	247.314	302.475	235.508	270.546	195.661	224.212	228.015	187.784	270.281	223.621	0.827365	-0.273405	0.0171401	1.90336	down	Butanoate metabolism(ko00650);;Carbohydrate digestion and absorption(ko04973);;Protein digestion and absorption(ko04974)
