# Supplementary material for: Responses of rumen microorganisms and metabolites to different roughage of domesticated Tibetan sheep
Source: Front Microbiol. 2023 Aug 17;14:1247609. doi: 10.3389/fmicb.2023.1247609 (PMC10469951; doi:10.3389/fmicb.2023.1247609)
Supplement: Supplementary file 1 [file Data_Sheet_1.zip › Table S5.XLSX]

## Sheet: meta_kegg_anno_categroy
Table S5 Differential metabolite classification
KO_Pathway_Level1	KO_Pathway_Level2	Meta_Num	Metabolite_ID	Metabolite_name	KEGG_CIDs
Aging	ko04211 Longevity regulating pathway	1	pos_1547	3',5'-Cyclic AMP	C00575
Aging	ko04212 Longevity regulating pathway - worm	2	neg_5122;pos_514	Nicotinamide;Nicotinamide-beta-riboside	C00153;C03150
Aging	ko04213 Longevity regulating pathway - multiple species	1	pos_1547	3',5'-Cyclic AMP	C00575
Amino acid metabolism	ko00220 Arginine biosynthesis	4	neg_1130;neg_5013;pos_3238;pos_8034	L-Ornithine;N-Acetyl-L-glutamate 5-phosphate;2-Oxoglutarate;N-(L-Arginino)succinate	C00077;C04133;C00026;C03406
Amino acid metabolism	ko00250 Alanine, aspartate and glutamate metabolism	8	neg_2844;neg_2972;neg_6620;pos_1631;pos_1963;pos_3238;pos_8034;pos_8891	4-Aminobutanoate;Succinate semialdehyde;(S)-1-Pyrroline-5-carboxylate;Succinate;N6-(1,2-Dicarboxyethyl)-AMP;2-Oxoglutarate;N-(L-Arginino)succinate;N-Acetylaspartylglutamic acid	C00334;C00232;C03912;C00042;C03794;C00026;C03406;C12270
Amino acid metabolism	ko00260 Glycine, serine and threonine metabolism	7	neg_2728;neg_6336;neg_7177;pos_2022;pos_3897;pos_8230;pos_957	2-Ketobutyric acid;L-Tryptophan;Aminoacetone;Glyoxylic acid;2-Oxobutanoate;Guanidinoacetate;4-Phospho-L-aspartate	C00109;C00078;C01888;C00048;C00109;C00581;C03082
Amino acid metabolism	ko00270 Cysteine and methionine metabolism	12	neg_11285;neg_2214;neg_2590;neg_2728;neg_2815;neg_4826;pos_10344;pos_3256;pos_3897;pos_6099;pos_7433;pos_957	Sulfate;L-alpha-Aminobutyric acid;3-Sulfopyruvic acid;2-Ketobutyric acid;Sulfite;(S)-2-Aminobutanoate;Ophthalmic acid;2-Oxo-4-methylthiobutanoic acid;2-Oxobutanoate;5'-Methylthioadenosine;S-Adenosylhomocysteine;4-Phospho-L-aspartate	C00059;C02356;C05528;C00109;C00094;C02356;C21016;C01180;C00109;C00170;C00021;C03082
Amino acid metabolism	ko00280 Valine, leucine and isoleucine degradation	10	neg_1247;neg_2211;neg_2216;neg_2935;neg_4538;neg_6372;neg_7322;pos_1263;pos_1710;pos_1861	(R)-3-Amino-2-methylpropanoate;2-Methyl-3-oxopropanoate;(S)-3-Hydroxyisobutyrate;4-Methyl-2-oxopentanoate;3-Methyl-1-hydroxybutyl-ThPP;Thiamin diphosphate;3-Hydroxyisovalerate;L-Valine;L-Leucine;3-Methylcrotonyl-CoA	C01205;C00349;C06001;C00233;C15974;C00068;C20827;C00183;C00123;C03069
Amino acid metabolism	ko00290 Valine, leucine and isoleucine biosynthesis	7	neg_2728;neg_2935;pos_1263;pos_1710;pos_3897;pos_6230;pos_8331	2-Ketobutyric acid;4-Methyl-2-oxopentanoate;L-Valine;L-Leucine;2-Oxobutanoate;2-Isopropylmaleate;(S)-2-Aceto-2-hydroxybutanoate	C00109;C00233;C00183;C00123;C00109;C02631;C06006
Amino acid metabolism	ko00300 Lysine biosynthesis	5	neg_2798;pos_3238;pos_3550;pos_9040;pos_957	L-2-Aminoadipate 6-semialdehyde;2-Oxoglutarate;Tetrahydrodipicolinate;N6-(L-1,3-Dicarboxypropyl)-L-lysine;4-Phospho-L-aspartate	C04076;C00026;C03972;C00449;C03082
Amino acid metabolism	ko00310 Lysine degradation	12	neg_2798;neg_2850;pos_1389;pos_1631;pos_1862;pos_3238;pos_3388;pos_3933;pos_468;pos_5007;pos_9040;pos_9899	L-2-Aminoadipate 6-semialdehyde;5-Oxopentanoate;N6-Acetyl-L-lysine;Succinate;5-Aminopentanoic acid;2-Oxoglutarate;Glutaric acid;5-Aminopentanal;5-phosphonooxy-L-lysine;(S)-2,3,4,5-Tetrahydropyridine-2-carboxylate;N6-(L-1,3-Dicarboxypropyl)-L-lysine;5-Aminopentanoate	C04076;C03273;C02727;C00042;C00431;C00026;C00489;C12455;C03366;C00450;C00449;C00431
Amino acid metabolism	ko00330 Arginine and proline metabolism	18	neg_1130;neg_2116;neg_2844;neg_5320;neg_6620;neg_806;pos_1608;pos_1862;pos_2015;pos_2022;pos_2191;pos_466;pos_4838;pos_7059;pos_8230;pos_8307;pos_9712;pos_9899	L-Ornithine;N-Acetylputrescine;4-Aminobutanoate;4-Guanidinobutanoate;(S)-1-Pyrroline-5-carboxylate;Homocarnosine;4-Aminobutyraldehyde;5-Aminopentanoic acid;L-Glutamic gamma-semialdehyde;Glyoxylic acid;N2-Succinyl-L-ornithine;L-1-Pyrroline-3-hydroxy-5-carboxylate;L-4-Hydroxyglutamate semialdehyde;N(omega)-Hydroxyarginine;Guanidinoacetate;Spermine;4-Hydroxycinnamoylagmatine;5-Aminopentanoate	C00077;C02714;C00334;C01035;C03912;C00884;C02903;C00431;C01165;C00048;C03415;C04281;C05938;C05933;C00581;C00750;C04498;C00431
Amino acid metabolism	ko00340 Histidine metabolism	7	neg_2137;neg_2395;neg_4571;neg_4715;neg_7551;pos_3238;pos_358	3-(Imidazol-4-yl)-2-oxopropyl phosphate;Dihydrourocanate;5-(5-Phospho-D-ribosylaminoformimino)-1-(5-phosphoribosyl)-imidazole-4-carboxamide;N-(5'-Phospho-D-1'-ribulosylformimino)-5-amino-1-(5''-phospho-D-ribosyl)-4-imidazolecarboxamide;L-Histidine;2-Oxoglutarate;Imidazole-4-acetaldehyde	C01267;C20522;C04896;C04916;C00135;C00026;C05130
Amino acid metabolism	ko00350 Tyrosine metabolism	10	neg_2972;neg_4488;neg_5290;neg_5694;neg_6264;neg_7132;neg_7289;neg_7462;neg_7832;pos_1631	Succinate semialdehyde;L-Adrenaline;2,5-Dihydroxybenzaldehyde;Hydroquinone;L-Metanephrine;N-Methyltyramine;Dopamine;2-(4-Hydroxyphenyl)ethanol;3-Methoxy-4-hydroxyphenylacetaldehyde;Succinate	C00232;C00788;C05585;C00530;C05588;C02442;C03758;C06044;C05581;C00042
Amino acid metabolism	ko00360 Phenylalanine metabolism	5	neg_2974;neg_5983;neg_6003;neg_6447;pos_1631	N-Acetyl-L-phenylalanine;Dihydro-3-coumaric acid;m-Coumaric acid;3-(2-Hydroxyphenyl)propionic acid;Succinate	C03519;C11457;C12621;C01198;C00042
Amino acid metabolism	ko00380 Tryptophan metabolism	14	neg_1833;neg_4724;neg_4951;neg_5046;neg_5541;neg_5837;neg_6336;neg_6354;neg_6961;neg_7098;pos_1173;pos_5070;pos_5999;pos_6587	2-Aminomuconate semialdehyde;3-Methyldioxyindole;6-Hydroxymelatonin;Kynurenic acid;3-Hydroxykynurenamine;Indoxyl;L-Tryptophan;5-Hydroxyindoleacetate;Tryptophol;N-Methyltryptamine;5-Hydroxyindoleacetylglycine;5-Methoxyindoleacetate;5-Hydroxyindoleacetaldehyde;5-Hydroxy-L-tryptophan	C03824;C05834;C05643;C01717;C05636;C05658;C00078;C05635;C00955;C06213;C05832;C05660;C05634;C00643
Amino acid metabolism	ko00400 Phenylalanine, tyrosine and tryptophan biosynthesis	4	neg_6336;pos_2018;pos_3472;pos_3866	L-Tryptophan;(1S,2R)-1-C-(indol-3-yl)glycerol 3-phosphate;Pretyrosine;Shikimate	C00078;C03506;C00826;C00493
Biosynthesis of other secondary metabolites	ko00232 Caffeine metabolism	4	neg_8653;pos_2022;pos_4020;pos_4900	Xanthine;Glyoxylic acid;5-Acetylamino-6-formylamino-3-methyluracil;3-Methylxanthine	C00385;C00048;C16365;C16357
Biosynthesis of other secondary metabolites	ko00261 Monobactam biosynthesis	4	neg_11285;neg_9595;pos_3550;pos_957	Sulfate;Sulfazecin;Tetrahydrodipicolinate;4-Phospho-L-aspartate	C00059;C20927;C03972;C03082
Biosynthesis of other secondary metabolites	ko00311 Penicillin and cephalosporin biosynthesis	2	neg_8575;pos_1263	6-Aminopenicillanate;L-Valine	C02954;C00183
Biosynthesis of other secondary metabolites	ko00524 Neomycin, kanamycin and gentamicin biosynthesis	5	neg_1198;pos_4782;pos_4864;pos_7913;pos_8528	Kanamycin;Lividamine;Neomycin;Gentamicin A2;Lividomycin A	C01822;C21255;C01737;C17701;C17707
Cancer: overview	ko05200 Pathways in cancer	3	neg_9989;pos_1547;pos_7067	Cortisol;3',5'-Cyclic AMP;Prostaglandin E2	C00735;C00575;C00584
Cancer: overview	ko05204 Chemical carcinogenesis - DNA adducts	6	neg_6064;neg_6752;neg_8556;pos_2142;pos_5778;pos_7919	4-Hydroxy-4-(methylnitrosoamino)-1-(3-pyridinyl)-1-butanone;1-(3-Pyridinyl)-1,4-butanediol;Naphthalene-1,2-diol;alpha-[3-(Nitrosoamino)propyl]-3-pyridinemethanol;5-(3-Pyridyl)-2-hydroxytetrahydrofuran;7,8-Dihydro-7-hydroxy-8-S-glutathionyl-benzo[a]pyrene	C19566;C19582;C03012;C19581;C19578;C14856
Cancer: overview	ko05207 Chemical carcinogenesis - receptor activation	3	neg_12172;neg_4488;pos_1547	Gemfibrozil;L-Adrenaline;3',5'-Cyclic AMP	C07020;C00788;C00575
Cancer: overview	ko05208 Chemical carcinogenesis - reactive oxygen species	4	neg_5694;neg_7120;pos_4345;pos_7433	Hydroquinone;2-Hydroxyestradiol;Benzene;S-Adenosylhomocysteine	C00530;C05301;C01407;C00021
Cancer: overview	ko05230 Central carbon metabolism in cancer	6	neg_6336;neg_7551;pos_1263;pos_1631;pos_1710;pos_3238	L-Tryptophan;L-Histidine;L-Valine;Succinate;L-Leucine;2-Oxoglutarate	C00078;C00135;C00183;C00042;C00123;C00026
Cancer: overview	ko05231 Choline metabolism in cancer	1	pos_8653	Choline phosphate	C00588
Cancer: specific types	ko05215 Prostate cancer	1	neg_9989	Cortisol	C00735
Carbohydrate metabolism	ko00010 Glycolysis / Gluconeogenesis	2	neg_6372;neg_6375	Thiamin diphosphate;Salicin	C00068;C01451
Carbohydrate metabolism	ko00020 Citrate cycle (TCA cycle)	3	neg_6372;pos_1631;pos_3238	Thiamin diphosphate;Succinate;2-Oxoglutarate	C00068;C00042;C00026
Carbohydrate metabolism	ko00030 Pentose phosphate pathway	2	pos_4097;pos_4938	D-Ribose;D-Glucono-1,5-lactone	C00121;C00198
Carbohydrate metabolism	ko00040 Pentose and glucuronate interconversions	3	neg_2179;neg_5034;pos_3238	2,5-Dioxopentanoate;D-Xylono-1,5-lactone;2-Oxoglutarate	C00433;C02266;C00026
Carbohydrate metabolism	ko00051 Fructose and mannose metabolism	3	neg_8744;pos_508;pos_8145	L-Rhamnose;L-Fucose 1-phosphate;D-Mannitol	C00507;C02985;C00392
Carbohydrate metabolism	ko00052 Galactose metabolism	1	neg_1277	Galactonic acid	C00880
Carbohydrate metabolism	ko00053 Ascorbate and aldarate metabolism	3	neg_2179;neg_9163;pos_3238	2,5-Dioxopentanoate;Threonate;2-Oxoglutarate	C00433;C01620;C00026
Carbohydrate metabolism	ko00520 Amino sugar and nucleotide sugar metabolism	3	neg_3250;pos_2037;pos_508	N-Acetylneuraminic acid 9-phosphate;N-Acetylmuramate;L-Fucose 1-phosphate	C06241;C02713;C02985
Carbohydrate metabolism	ko00620 Pyruvate metabolism	3	neg_3249;neg_6372;pos_1631	Acetyl adenylate;Thiamin diphosphate;Succinate	C05993;C00068;C00042
Carbohydrate metabolism	ko00630 Glyoxylate and dicarboxylate metabolism	5	neg_13333;neg_4352;pos_1631;pos_2022;pos_3238	4-Hydroxy-2-oxoglutarate;2-Phosphoglycolate;Succinate;Glyoxylic acid;2-Oxoglutarate	C01127;C00988;C00042;C00048;C00026
Carbohydrate metabolism	ko00640 Propanoate metabolism	8	neg_2097;neg_2500;neg_2728;neg_622;neg_6372;pos_1631;pos_3897;pos_7806	Propane-1,2-diol;Propanoate;2-Ketobutyric acid;beta-Alanine;Thiamin diphosphate;Succinate;2-Oxobutanoate;Propionyladenylate	C00583;C00163;C00109;C00099;C00068;C00042;C00109;C05983
Carbohydrate metabolism	ko00650 Butanoate metabolism	9	neg_1606;neg_1866;neg_2705;neg_2844;neg_2972;neg_8018;pos_1631;pos_3238;pos_9972	Glutaconyl-CoA;D-(+)-Malic acid;Butyric acid;4-Aminobutanoate;Succinate semialdehyde;3-Butyn-1-al;Succinate;2-Oxoglutarate;Butanoic acid	C02411;C00497;C00246;C00334;C00232;C06145;C00042;C00026;C00246
Carbohydrate metabolism	ko00660 C5-Branched dibasic acid metabolism	4	neg_2728;pos_2022;pos_3238;pos_3897	2-Ketobutyric acid;Glyoxylic acid;2-Oxoglutarate;2-Oxobutanoate	C00109;C00048;C00026;C00109
Cardiovascular disease	ko05414 Dilated cardiomyopathy	1	pos_1547	3',5'-Cyclic AMP	C00575
Cell growth and death	ko04114 Oocyte meiosis	1	pos_1547	3',5'-Cyclic AMP	C00575
Cell growth and death	ko04216 Ferroptosis	4	neg_11642;neg_2848;pos_2609;pos_9535	1-Octadecanoyl-sn-glycero-3-phosphoethanolamine;Mevalonic acid;1-Octadecanoyl-2-(7Z,10Z,13Z,16Z-docosatetraenoyl)-sn-glycero-3-phosphoethanolamine;PE(18:0/0:0)	C21484;C00418;C21481;C21484
Cellular community - eukaryotes	ko04540 Gap junction	2	neg_7289;pos_1547	Dopamine;3',5'-Cyclic AMP	C03758;C00575
Circulatory system	ko04261 Adrenergic signaling in cardiomyocytes	3	neg_2403;neg_4488;pos_1547	Isoproterenol;L-Adrenaline;3',5'-Cyclic AMP	C07056;C00788;C00575
Circulatory system	ko04270 Vascular smooth muscle contraction	1	pos_1547	3',5'-Cyclic AMP	C00575
Development and regeneration	ko04361 Axon regeneration	3	neg_6336;pos_1547;pos_6587	L-Tryptophan;3',5'-Cyclic AMP;5-Hydroxy-L-tryptophan	C00078;C00575;C00643
Digestive system	ko04970 Salivary secretion	1	pos_1547	3',5'-Cyclic AMP	C00575
Digestive system	ko04971 Gastric acid secretion	1	pos_1547	3',5'-Cyclic AMP	C00575
Digestive system	ko04972 Pancreatic secretion	1	pos_1547	3',5'-Cyclic AMP	C00575
Digestive system	ko04973 Carbohydrate digestion and absorption	3	neg_2500;neg_2705;pos_9972	Propanoate;Butyric acid;Butanoic acid	C00163;C00246;C00246
Digestive system	ko04974 Protein digestion and absorption	12	neg_2500;neg_2705;neg_475;neg_5620;neg_622;neg_6336;neg_7551;pos_1263;pos_1710;pos_3363;pos_9644;pos_9972	Propanoate;Butyric acid;3-Methylbutanoic acid;p-cresol;beta-Alanine;L-Tryptophan;L-Histidine;L-Valine;L-Leucine;Piperidine;Isovaleric acid;Butanoic acid	C00163;C00246;C08262;C01468;C00099;C00078;C00135;C00183;C00123;C01746;C08262;C00246
Digestive system	ko04976 Bile secretion	22	neg_10161;neg_11027;neg_11753;neg_11796;neg_2078;neg_2788;neg_3149;neg_6192;neg_6290;neg_7086;neg_7289;neg_8924;neg_8957;neg_8967;neg_9989;pos_10337;pos_1547;pos_1860;pos_3238;pos_4769;pos_7067;pos_8307	Tetracycline;Sodium deoxycholate;Indinavir;Fexofenadine;Zidovudine;Zalcitabine;6-Mercaptopurine;Glycochenodeoxycholate;Estradiol-17beta 3-sulfate;Topotecan;Dopamine;Folate;Estrone sulfate;Estrone 3-sulfate;Cortisol;Estradiol-17beta 3-glucuronide;3',5'-Cyclic AMP;Docetaxel anhydrous;2-Oxoglutarate;Docetaxel;Prostaglandin E2;Spermine	C06570;C04483;C07051;C06999;C07210;C07207;C02380;C05466;C08357;C11158;C03758;C00504;C02538;C02538;C00735;C05503;C00575;C11231;C00026;C11231;C00584;C00750
Digestive system	ko04977 Vitamin digestion and absorption	5	neg_5122;neg_6372;neg_8924;pos_2187;pos_8010	Nicotinamide;Thiamin diphosphate;Folate;Pyridoxamine phosphate;beta-Carotene	C00153;C00068;C00504;C00647;C02094
Digestive system	ko04978 Mineral absorption	5	neg_11547;neg_12526;neg_6336;pos_1263;pos_1710	Orthophosphate;Phosphate;L-Tryptophan;L-Valine;L-Leucine	C00009;C00009;C00078;C00183;C00123
Digestive system	ko04979 Cholesterol metabolism	1	neg_6192	Glycochenodeoxycholate	C05466
Drug resistance: antineoplastic	ko01522 Endocrine resistance	1	pos_1547	3',5'-Cyclic AMP	C00575
Drug resistance: antineoplastic	ko01523 Antifolate resistance	4	neg_2154;neg_3218;neg_7812;neg_8924	Dihydrofolate;dUMP;5-Thymidylic acid;Folate	C00415;C00365;C00364;C00504
Endocrine and metabolic disease	ko04934 Cushing syndrome	3	neg_9989;pos_1547;pos_8748	Cortisol;3',5'-Cyclic AMP;17alpha-Hydroxyprogesterone	C00735;C00575;C01176
Endocrine system	ko03320 PPAR signaling pathway	1	pos_9966	9(S)-HODE	C14767
Endocrine system	ko04910 Insulin signaling pathway	1	pos_1547	3',5'-Cyclic AMP	C00575
Endocrine system	ko04911 Insulin secretion	1	pos_1547	3',5'-Cyclic AMP	C00575
Endocrine system	ko04912 GnRH signaling pathway	1	pos_1547	3',5'-Cyclic AMP	C00575
Endocrine system	ko04913 Ovarian steroidogenesis	3	neg_7120;pos_1547;pos_8748	2-Hydroxyestradiol;3',5'-Cyclic AMP;17alpha-Hydroxyprogesterone	C05301;C00575;C01176
Endocrine system	ko04914 Progesterone-mediated oocyte maturation	1	pos_1547	3',5'-Cyclic AMP	C00575
Endocrine system	ko04915 Estrogen signaling pathway	2	neg_2844;pos_1547	4-Aminobutanoate;3',5'-Cyclic AMP	C00334;C00575
Endocrine system	ko04916 Melanogenesis	1	pos_1547	3',5'-Cyclic AMP	C00575
Endocrine system	ko04917 Prolactin signaling pathway	1	neg_7289	Dopamine	C03758
Endocrine system	ko04918 Thyroid hormone synthesis	1	pos_1547	3',5'-Cyclic AMP	C00575
Endocrine system	ko04919 Thyroid hormone signaling pathway	1	pos_1547	3',5'-Cyclic AMP	C00575
Endocrine system	ko04921 Oxytocin signaling pathway	2	pos_1547;pos_7067	3',5'-Cyclic AMP;Prostaglandin E2	C00575;C00584
Endocrine system	ko04922 Glucagon signaling pathway	3	pos_1547;pos_1631;pos_3238	3',5'-Cyclic AMP;Succinate;2-Oxoglutarate	C00575;C00042;C00026
Endocrine system	ko04923 Regulation of lipolysis in adipocytes	3	neg_4488;pos_1547;pos_7067	L-Adrenaline;3',5'-Cyclic AMP;Prostaglandin E2	C00788;C00575;C00584
Endocrine system	ko04924 Renin secretion	3	neg_4488;pos_1547;pos_7067	L-Adrenaline;3',5'-Cyclic AMP;Prostaglandin E2	C00788;C00575;C00584
Endocrine system	ko04925 Aldosterone synthesis and secretion	2	neg_2166;pos_1547	NADH;3',5'-Cyclic AMP	C00004;C00575
Endocrine system	ko04926 Relaxin signaling pathway	1	pos_1547	3',5'-Cyclic AMP	C00575
Endocrine system	ko04927 Cortisol synthesis and secretion	3	neg_9989;pos_1547;pos_8748	Cortisol;3',5'-Cyclic AMP;17alpha-Hydroxyprogesterone	C00735;C00575;C01176
Endocrine system	ko04928 Parathyroid hormone synthesis, secretion and action	5	neg_10432;neg_11547;neg_12526;pos_1547;pos_8854	Calcidiol;Orthophosphate;Phosphate;3',5'-Cyclic AMP;24-Hydroxycalcitriol	C01561;C00009;C00009;C00575;C18231
Endocrine system	ko04929 GnRH secretion	1	neg_2844	4-Aminobutanoate	C00334
Endocrine system	ko04935 Growth hormone synthesis, secretion and action	1	pos_1547	3',5'-Cyclic AMP	C00575
Energy metabolism	ko00190 Oxidative phosphorylation	4	neg_11547;neg_12526;neg_2166;pos_1631	Orthophosphate;Phosphate;NADH;Succinate	C00009;C00009;C00004;C00042
Energy metabolism	ko00910 Nitrogen metabolism	1	neg_255	Nitrous oxide	C00887
Energy metabolism	ko00920 Sulfur metabolism	4	neg_1128;neg_11285;neg_2815;pos_1631	Taurine;Sulfate;Sulfite;Succinate	C00245;C00059;C00094;C00042
Environmental adaptation	ko04710 Circadian rhythm	1	pos_1547	3',5'-Cyclic AMP	C00575
Environmental adaptation	ko04713 Circadian entrainment	1	pos_1547	3',5'-Cyclic AMP	C00575
Environmental adaptation	ko04714 Thermogenesis	3	neg_1538;neg_2166;pos_1547	FADH2;NADH;3',5'-Cyclic AMP	C01352;C00004;C00575
Excretory system	ko04960 Aldosterone-regulated sodium reabsorption	2	neg_9989;pos_1547	Cortisol;3',5'-Cyclic AMP	C00735;C00575
Excretory system	ko04961 Endocrine and other factor-regulated calcium reabsorption	1	pos_1547	3',5'-Cyclic AMP	C00575
Excretory system	ko04962 Vasopressin-regulated water reabsorption	1	pos_1547	3',5'-Cyclic AMP	C00575
Excretory system	ko04964 Proximal tubule bicarbonate reclamation	1	pos_3238	2-Oxoglutarate	C00026
Immune disease	ko05323 Rheumatoid arthritis	1	pos_7067	Prostaglandin E2	C00584
Immune system	ko04062 Chemokine signaling pathway	1	pos_1547	3',5'-Cyclic AMP	C00575
Immune system	ko04611 Platelet activation	1	pos_1547	3',5'-Cyclic AMP	C00575
Immune system	ko04625 C-type lectin receptor signaling pathway	1	pos_7067	Prostaglandin E2	C00584
Immune system	ko04666 Fc gamma R-mediated phagocytosis	1	neg_10639	Sphingosine 1-phosphate	C06124
Immune system	ko04670 Leukocyte transendothelial migration	1	pos_1547	3',5'-Cyclic AMP	C00575
Infectious disease: bacterial	ko05110 Vibrio cholerae infection	1	pos_1547	3',5'-Cyclic AMP	C00575
Infectious disease: bacterial	ko05131 Shigellosis	1	pos_1710	L-Leucine	C00123
Infectious disease: bacterial	ko05133 Pertussis	1	pos_1547	3',5'-Cyclic AMP	C00575
Infectious disease: bacterial	ko05152 Tuberculosis	2	neg_10432;neg_10639	Calcidiol;Sphingosine 1-phosphate	C01561;C06124
Infectious disease: parasitic	ko05140 Leishmaniasis	1	pos_7067	Prostaglandin E2	C00584
Infectious disease: parasitic	ko05142 Chagas disease	1	pos_1547	3',5'-Cyclic AMP	C00575
Infectious disease: parasitic	ko05143 African trypanosomiasis	2	neg_6336;pos_7067	L-Tryptophan;Prostaglandin E2	C00078;C00584
Infectious disease: parasitic	ko05146 Amoebiasis	2	pos_1547;pos_7067	3',5'-Cyclic AMP;Prostaglandin E2	C00575;C00584
Infectious disease: viral	ko05163 Human cytomegalovirus infection	1	pos_7067	Prostaglandin E2	C00584
Infectious disease: viral	ko05165 Human papillomavirus infection	2	pos_1547;pos_7067	3',5'-Cyclic AMP;Prostaglandin E2	C00575;C00584
Infectious disease: viral	ko05166 Human T-cell leukemia virus 1 infection	1	pos_1547	3',5'-Cyclic AMP	C00575
Lipid metabolism	ko00061 Fatty acid biosynthesis	2	neg_9797;pos_5780	Tetradecanoic acid;(9Z)-Hexadecenoic acid	C06424;C08362
Lipid metabolism	ko00071 Fatty acid degradation	1	pos_3388	Glutaric acid	C00489
Lipid metabolism	ko00073 Cutin, suberine and wax biosynthesis	3	neg_11606;neg_3379;pos_7333	22-Hydroxydocosanoic acid;16-Hydroxypalmitate;16-Hydroxyhexadecanoic acid	C19623;C18218;C18218
Lipid metabolism	ko00100 Steroid biosynthesis	6	neg_10432;neg_8014;pos_10253;pos_8301;pos_8854;pos_9735	Calcidiol;trans,trans-Farnesyl diphosphate;4,4-Dimethyl-5alpha-cholesta-8-en-3beta-ol;Cycloeucalenone;24-Hydroxycalcitriol;Zymosterol intermediate 2	C01561;C00448;C03541;C22121;C18231;C05437
Lipid metabolism	ko00120 Primary bile acid biosynthesis	8	neg_10042;neg_1128;neg_12381;neg_12747;neg_3491;neg_6192;pos_10313;pos_7121	3alpha,7alpha-Dihydroxy-5beta-cholestane;Taurine;7alpha-Hydroxycholesterol;3alpha,7alpha,12alpha-Trihydroxy-5beta-cholestane;3alpha,7alpha,12alpha,26-Tetrahydroxy-5beta-cholestane;Glycochenodeoxycholate;3alpha,7alpha,12alpha-Trihydroxy-5beta-cholestan-26-al;7alpha-Hydroxy-3-oxo-4-cholestenoate	C05452;C00245;C03594;C05454;C05446;C05466;C01301;C17337
Lipid metabolism	ko00140 Steroid hormone biosynthesis	17	neg_11577;neg_13023;neg_202;neg_3457;neg_6290;neg_7120;neg_7784;neg_8445;neg_8449;neg_8957;neg_8967;neg_9989;pos_10337;pos_7079;pos_8367;pos_8748;pos_9273	11beta,17alpha,21-Trihydroxy-5beta-pregnane-3,20-dione;20alpha-Hydroxy-4-pregnen-3-one;Estrone glucuronide;3beta-Hydroxypregn-5-en-20-one sulfate;Estradiol-17beta 3-sulfate;2-Hydroxyestradiol;2-Methoxyestrone 3-glucuronide;2-Methoxyestradiol-17beta 3-sulfate;4-Methylpentanal;Estrone sulfate;Estrone 3-sulfate;Cortisol;Estradiol-17beta 3-glucuronide;2-Methoxy-estradiol-17beta 3-glucuronide;16-Glucu…	C05471;C04042;C11133;C18044;C08357;C05301;C11132;C08359;C02373;C02538;C02538;C00735;C05503;C11131;C05504;C01176;C05487
Lipid metabolism	ko00564 Glycerophospholipid metabolism	2	neg_5064;pos_8653	CDP-ethanolamine;Choline phosphate	C00570;C00588
Lipid metabolism	ko00590 Arachidonic acid metabolism	11	neg_10918;neg_11280;neg_12547;neg_13331;neg_5535;neg_6387;pos_2202;pos_3949;pos_6444;pos_6769;pos_7067	8,9-DHET;15-OxoETE;12-OxoETE;Prostaglandin C2;12-Keto-leukotriene B4;20-COOH-Leukotriene B4;Leukotriene A4;Trioxilin A3;5,6-DHET;6-Keto-prostaglandin E1;Prostaglandin E2	C14773;C04577;C14807;C05955;C05949;C05950;C00909;C14809;C14772;C05962;C00584
Lipid metabolism	ko00591 Linoleic acid metabolism	9	neg_10473;neg_11177;neg_12126;neg_3445;neg_9981;pos_4288;pos_6860;pos_9190;pos_9966	13(S)-HpODE;(9Z,11E)-(13S)-13-Hydroperoxyoctadeca-9,11-dienoic acid;9,12,13-TriHOME;13-L-Hydroperoxylinoleic acid;9R,10S-EpOME;Dihomo-gamma-linolenate;(6Z,9Z,12Z)-Octadecatrienoic acid;9-OxoODE;9(S)-HODE	C04717;C04717;C14833;C04717;C14825;C03242;C06426;C14766;C14767
Lipid metabolism	ko00592 alpha-Linolenic acid metabolism	11	neg_5885;neg_7750;neg_8056;neg_8067;neg_8383;pos_2498;pos_6607;pos_9422;pos_9423;pos_9570;pos_9813	9-Oxononanoic acid;9-Oxo-nonanoic acid;(Z)-3-Hexen-1-ol acetate;Traumatin;Traumatic acid;17-Hydroxylinolenic acid;Norlinolenic acid;Stearidonic acid;8Z,11Z,14Z-heptadecatrienal;12-OPDA;3-Oxo-2-(2-entenyl)cyclopentaneoctanoic acid	C16322;C16322;C19757;C16309;C16308;C16346;C16344;C16300;C16343;C01226;C04780
Lipid metabolism	ko00600 Sphingolipid metabolism	2	neg_10639;pos_8413	Sphingosine 1-phosphate;Sphingosyl-phosphocholine	C06124;C03640
Lipid metabolism	ko01040 Biosynthesis of unsaturated fatty acids	12	neg_13296;neg_1452;pos_10352;pos_1147;pos_1231;pos_2450;pos_4288;pos_6375;pos_6860;pos_8457;pos_8698;pos_9686	Docosapentaenoic acid (22n-3);8Z,11Z,14Z-eicosatrienoyl-CoA;Erucic acid;(7Z,10Z,13Z,16Z,19Z)-Docosapentaenoyl-CoA;Stearoyl-CoA;Docosadienoate (22:2n6);Dihomo-gamma-linolenate;Tetracosenoyl-CoA;(6Z,9Z,12Z)-Octadecatrienoic acid;(13Z,16Z)-Docosadienoic acid;Icosanoic acid;Eicosadienoic acid	C16513;C03595;C08316;C16166;C00412;C16533;C03242;C16532;C06426;C16533;C06425;C16525
Membrane transport	ko02010 ABC transporters	16	neg_1128;neg_11285;neg_1130;neg_11547;neg_12526;neg_2187;neg_7215;neg_7551;pos_1263;pos_1710;pos_4097;pos_5381;pos_5805;pos_6810;pos_8145;pos_9363	Taurine;Sulfate;L-Ornithine;Orthophosphate;Phosphate;Norfloxacin;Deoxyinosine;L-Histidine;L-Valine;L-Leucine;D-Ribose;4-Amino-5-hydroxymethyl-2-methylpyrimidine;Sparfloxacin;Deoxyuridine;D-Mannitol;Phthalic acid	C00245;C00059;C00077;C00009;C00009;C06687;C05512;C00135;C00183;C00123;C00121;C01279;C07662;C00526;C00392;C01606
Metabolism of cofactors and vitamins	ko00130 Ubiquinone and other terpenoid-quinone biosynthesis	5	neg_10040;neg_1825;neg_5707;neg_7044;neg_8291	Geranylhydroquinone;1,4-Dihydroxy-2-naphthoyl-CoA;(1R,6R)-6-Hydroxy-2-succinylcyclohexa-2,4-diene-1-carboxylate;p-Salicylic acid;Futalosine	C10793;C15547;C05817;C00156;C16999
Metabolism of cofactors and vitamins	ko00670 One carbon pool by folate	2	neg_2154;neg_8924	Dihydrofolate;Folate	C00415;C00504
Metabolism of cofactors and vitamins	ko00730 Thiamine metabolism	2	neg_6372;pos_5381	Thiamin diphosphate;4-Amino-5-hydroxymethyl-2-methylpyrimidine	C00068;C01279
Metabolism of cofactors and vitamins	ko00740 Riboflavin metabolism	5	neg_1538;neg_9484;pos_1257;pos_4236;pos_5423	FADH2;Reduced FMN;2,5-diamino-6-(5-phospho-D-ribosylamino)pyrimidin-4(3H)-one;7-Hydroxy-6-methyl-8-ribityl lumazine;5-Amino-6-ribitylamino uracil	C01352;C01847;C01304;C05995;C04732
Metabolism of cofactors and vitamins	ko00750 Vitamin B6 metabolism	5	neg_2750;neg_2972;neg_9597;pos_2187;pos_5510	4-Pyridoxic acid;Succinate semialdehyde;4-Pyridoxate;Pyridoxamine phosphate;Pyridoxine phosphate	C00847;C00232;C00847;C00647;C00627
Metabolism of cofactors and vitamins	ko00760 Nicotinate and nicotinamide metabolism	9	neg_2500;neg_2844;neg_2972;neg_5122;neg_9528;pos_1631;pos_4234;pos_514;pos_6393	Propanoate;4-Aminobutanoate;Succinate semialdehyde;Nicotinamide;1-Methylpyrrolinium;Succinate;6-Hydroxypseudooxynicotine;Nicotinamide-beta-riboside;Nicotinurate	C00163;C00334;C00232;C00153;C06178;C00042;C01297;C03150;C05380
Metabolism of cofactors and vitamins	ko00770 Pantothenate and CoA biosynthesis	8	neg_1831;neg_2494;neg_3095;neg_622;pos_1263;pos_2054;pos_6927;pos_8307	Uracil;Dephospho-CoA;N-((R)-Pantothenoyl)-L-cysteine;beta-Alanine;L-Valine;Pantetheine 4'-phosphate;D-4'-Phosphopantothenate;Spermine	C00106;C00882;C04079;C00099;C00183;C01134;C03492;C00750
Metabolism of cofactors and vitamins	ko00780 Biotin metabolism	1	pos_1629	7,8-Diaminononanoate	C01037
Metabolism of cofactors and vitamins	ko00790 Folate biosynthesis	14	neg_2154;neg_6348;neg_7044;neg_7150;neg_7368;neg_8924;pos_1257;pos_1373;pos_1647;pos_1733;pos_2166;pos_3722;pos_6433;pos_6778	Dihydrofolate;5,6,7,8-Tetrahydromethanopterin;p-Salicylic acid;Dihydropteroate;7,8-Dihydropteroic acid;Folate;2,5-diamino-6-(5-phospho-D-ribosylamino)pyrimidin-4(3H)-one;Adenylyl-molybdopterin;2,5-Diaminopyrimidine nucleoside triphosphate;7,8-Dihydrobiopterin;6-Lactoyl-5,6,7,8-tetrahydropterin;4-Amino-4-deoxychorismic acid;7,8-Dihydroneopterin;6-hydroxymethyl-7,8-dihydropterin	C00415;C01217;C00156;C00921;C00921;C00504;C01304;C19848;C05923;C02953;C04244;C11355;C04874;C01300
Metabolism of cofactors and vitamins	ko00830 Retinol metabolism	6	neg_13032;neg_7636;neg_8530;pos_6137;pos_8010;pos_9214	4-oxo-Retinoic acid;all-trans-3,4-Didehydroretinol;all-trans-4-Oxoretinoic acid;4-Oxoretinol;beta-Carotene;Retinyl palmitate	C16678;C21797;C16678;C16683;C02094;C02588
Metabolism of cofactors and vitamins	ko00860 Porphyrin metabolism	4	neg_3022;neg_5057;neg_8852;pos_1261	N1-(5-Phospho-a-D-ribosyl)-5,6-dimethylbenzimidazole;Porphobilinogen;Bilirubin diglucuronide;Uroporphyrin III	C04778;C00931;C05787;C02469
Metabolism of other amino acids	ko00410 beta-Alanine metabolism	9	neg_1831;neg_2844;neg_622;neg_7551;pos_10575;pos_1608;pos_5634;pos_6927;pos_8307	Uracil;4-Aminobutanoate;beta-Alanine;L-Histidine;beta-Alanyl-L-arginine;4-Aminobutyraldehyde;beta-Alanyl-L-lysine;D-4'-Phosphopantothenate;Spermine	C00106;C00334;C00099;C00135;C05340;C02903;C05341;C03492;C00750
Metabolism of other amino acids	ko00430 Taurine and hypotaurine metabolism	3	neg_1128;neg_2815;pos_3238	Taurine;Sulfite;2-Oxoglutarate	C00245;C00094;C00026
Metabolism of other amino acids	ko00440 Phosphonate and phosphinate metabolism	3	neg_4099;neg_8491;pos_985	Methylphosphonate;Rhizocticin A;CMP-2-aminoethylphosphonate	C20396;C17944;C05673
Metabolism of other amino acids	ko00470 D-Amino acid metabolism	8	neg_1130;neg_2179;neg_4518;neg_7551;pos_1862;pos_3238;pos_3256;pos_9899	L-Ornithine;2,5-Dioxopentanoate;Pyrrole-2-carboxylate;L-Histidine;5-Aminopentanoic acid;2-Oxoglutarate;2-Oxo-4-methylthiobutanoic acid;5-Aminopentanoate	C00077;C00433;C05942;C00135;C00431;C00026;C01180;C00431
Metabolism of other amino acids	ko00480 Glutathione metabolism	3	neg_10939;neg_1130;pos_8307	Trypanothione disulfide;L-Ornithine;Spermine	C03170;C00077;C00750
Metabolism of terpenoids and polyketides	ko00523 Polyketide sugar unit biosynthesis	1	neg_7957	Maltol	C11918
Metabolism of terpenoids and polyketides	ko00900 Terpenoid backbone biosynthesis	4	neg_10045;neg_2848;neg_8014;neg_8946	Farnesylcysteine;Mevalonic acid;trans,trans-Farnesyl diphosphate;Isopentenyl phosphate	C19691;C00418;C00448;C20345
Metabolism of terpenoids and polyketides	ko00981 Insect hormone biosynthesis	2	neg_11674;neg_8014	2-Deoxyecdysone;trans,trans-Farnesyl diphosphate	C16495;C00448
Nervous system	ko04720 Long-term potentiation	1	pos_1547	3',5'-Cyclic AMP	C00575
Nervous system	ko04721 Synaptic vesicle cycle	2	neg_2844;neg_7289	4-Aminobutanoate;Dopamine	C00334;C03758
Nervous system	ko04723 Retrograde endocannabinoid signaling	2	neg_2844;pos_1547	4-Aminobutanoate;3',5'-Cyclic AMP	C00334;C00575
Nervous system	ko04724 Glutamatergic synapse	1	pos_1547	3',5'-Cyclic AMP	C00575
Nervous system	ko04725 Cholinergic synapse	1	pos_1547	3',5'-Cyclic AMP	C00575
Nervous system	ko04726 Serotonergic synapse	9	neg_10918;neg_13331;neg_6336;neg_6354;pos_1547;pos_2202;pos_6444;pos_6587;pos_7067	8,9-DHET;Prostaglandin C2;L-Tryptophan;5-Hydroxyindoleacetate;3',5'-Cyclic AMP;Leukotriene A4;5,6-DHET;5-Hydroxy-L-tryptophan;Prostaglandin E2	C14773;C05955;C00078;C05635;C00575;C00909;C14772;C00643;C00584
Nervous system	ko04727 GABAergic synapse	4	neg_2844;pos_1547;pos_1631;pos_3238	4-Aminobutanoate;3',5'-Cyclic AMP;Succinate;2-Oxoglutarate	C00334;C00575;C00042;C00026
Nervous system	ko04728 Dopaminergic synapse	2	neg_7289;pos_1547	Dopamine;3',5'-Cyclic AMP	C03758;C00575
Neurodegenerative disease	ko05012 Parkinson disease	5	neg_11547;neg_12526;neg_7289;neg_7290;pos_1547	Orthophosphate;Phosphate;Dopamine;Dopamine quinone;3',5'-Cyclic AMP	C00009;C00009;C03758;C17755;C00575
Neurodegenerative disease	ko05020 Prion disease	1	pos_1547	3',5'-Cyclic AMP	C00575
Neurodegenerative disease	ko05022 Pathways of neurodegeneration - multiple diseases	2	neg_11547;neg_12526	Orthophosphate;Phosphate	C00009;C00009
Nucleotide metabolism	ko00230 Purine metabolism	17	neg_11285;neg_1740;neg_2022;neg_2118;neg_2561;neg_2943;neg_3249;neg_6108;neg_7215;neg_8653;pos_1387;pos_1547;pos_1963;pos_2022;pos_5914;pos_613;pos_7281	Sulfate;Adenine;dGDP;Hypoxanthine;GDP;1-(5-Phospho-D-ribosyl)-5-amino-4-imidazolecarboxylate;Acetyl adenylate;2-(Formamido)-N1-(5'-phosphoribosyl)acetamidine;Deoxyinosine;Xanthine;Guanine;3',5'-Cyclic AMP;N6-(1,2-Dicarboxyethyl)-AMP;Glyoxylic acid;1-(5'-Phosphoribosyl)-5-formamido-4-imidazolecarboxamide;dIMP;2'-Deoxyinosine 5'-phosphate	C00059;C00147;C00361;C00262;C00035;C04751;C05993;C04640;C05512;C00385;C00242;C00575;C03794;C00048;C04734;C06196;C06196
Nucleotide metabolism	ko00240 Pyrimidine metabolism	18	neg_1247;neg_1502;neg_1797;neg_1831;neg_1872;neg_2264;neg_2909;neg_3218;neg_415;neg_5789;neg_622;neg_6597;neg_7812;pos_1661;pos_2223;pos_3642;pos_5323;pos_6810	(R)-3-Amino-2-methylpropanoate;dCMP;Thymine;Uracil;Uridine 2',3'-cyclic phosphate;Pseudouridine;dCDP;dUMP;P1,P4-Bis(5'-uridyl) tetraphosphate;5-Methylcytosine;beta-Alanine;Barbiturate;5-Thymidylic acid;Cytosine;dUTP;dTDP;Thymidine;Deoxyuridine	C01205;C00239;C00178;C00106;C02355;C02067;C00705;C00365;C06198;C02376;C00099;C00813;C00364;C00380;C00460;C00363;C00214;C00526
Sensory system	ko04740 Olfactory transduction	1	pos_1547	3',5'-Cyclic AMP	C00575
Sensory system	ko04742 Taste transduction	4	neg_2844;neg_6375;pos_1547;pos_5301	4-Aminobutanoate;Salicin;3',5'-Cyclic AMP;Aspartame	C00334;C01451;C00575;C11045
Sensory system	ko04750 Inflammatory mediator regulation of TRP channels	2	pos_1547;pos_7067	3',5'-Cyclic AMP;Prostaglandin E2	C00575;C00584
Signal transduction	ko04010 MAPK signaling pathway	1	pos_1547	3',5'-Cyclic AMP	C00575
Signal transduction	ko04014 Ras signaling pathway	2	neg_2561;pos_1547	GDP;3',5'-Cyclic AMP	C00035;C00575
Signal transduction	ko04015 Rap1 signaling pathway	2	neg_2561;pos_1547	GDP;3',5'-Cyclic AMP	C00035;C00575
Signal transduction	ko04020 Calcium signaling pathway	3	neg_10639;neg_2166;pos_1547	Sphingosine 1-phosphate;NADH;3',5'-Cyclic AMP	C06124;C00004;C00575
Signal transduction	ko04022 cGMP-PKG signaling pathway	1	pos_1547	3',5'-Cyclic AMP	C00575
Signal transduction	ko04024 cAMP signaling pathway	8	neg_2844;neg_4488;neg_7289;pos_10320;pos_1547;pos_1631;pos_7067;pos_9906	4-Aminobutanoate;L-Adrenaline;Dopamine;Oleoylethanolamide;3',5'-Cyclic AMP;Succinate;Prostaglandin E2;Oleoyl Ethanolamide	C00334;C00788;C03758;C20792;C00575;C00042;C00584;C20792
Signal transduction	ko04066 HIF-1 signaling pathway	1	pos_3238	2-Oxoglutarate	C00026
Signal transduction	ko04071 Sphingolipid signaling pathway	1	neg_10639	Sphingosine 1-phosphate	C06124
Signal transduction	ko04072 Phospholipase D signaling pathway	2	neg_10639;pos_1547	Sphingosine 1-phosphate;3',5'-Cyclic AMP	C06124;C00575
Signal transduction	ko04150 mTOR signaling pathway	1	pos_1710	L-Leucine	C00123
Signal transduction	ko04152 AMPK signaling pathway	1	pos_3591	Quercetin	C00389
Signal transduction	ko04340 Hedgehog signaling pathway	1	pos_1547	3',5'-Cyclic AMP	C00575
Signal transduction	ko04371 Apelin signaling pathway	2	neg_10639;pos_1547	Sphingosine 1-phosphate;3',5'-Cyclic AMP	C06124;C00575
Signaling molecules and interaction	ko04080 Neuroactive ligand-receptor interaction	9	neg_10639;neg_1128;neg_2844;neg_4488;neg_622;neg_7289;neg_9989;pos_7067;pos_8891	Sphingosine 1-phosphate;Taurine;4-Aminobutanoate;L-Adrenaline;beta-Alanine;Dopamine;Cortisol;Prostaglandin E2;N-Acetylaspartylglutamic acid	C06124;C00245;C00334;C00788;C00099;C03758;C00735;C00584;C12270
Substance dependence	ko05030 Cocaine addiction	2	neg_7289;pos_1547	Dopamine;3',5'-Cyclic AMP	C03758;C00575
Substance dependence	ko05031 Amphetamine addiction	2	neg_7289;pos_1547	Dopamine;3',5'-Cyclic AMP	C03758;C00575
Substance dependence	ko05032 Morphine addiction	3	neg_2844;neg_7289;pos_1547	4-Aminobutanoate;Dopamine;3',5'-Cyclic AMP	C00334;C03758;C00575
Substance dependence	ko05033 Nicotine addiction	1	neg_2844	4-Aminobutanoate	C00334
Substance dependence	ko05034 Alcoholism	2	neg_7289;pos_1547	Dopamine;3',5'-Cyclic AMP	C03758;C00575
Translation	ko00970 Aminoacyl-tRNA biosynthesis	4	neg_6336;neg_7551;pos_1263;pos_1710	L-Tryptophan;L-Histidine;L-Valine;L-Leucine	C00078;C00135;C00183;C00123
Transport and catabolism	ko04140 Autophagy - animal	1	neg_2561	GDP	C00035
Transport and catabolism	ko04144 Endocytosis	1	neg_2561	GDP	C00035
Xenobiotics biodegradation and metabolism	ko00980 Metabolism of xenobiotics by cytochrome P450	10	neg_1407;neg_1515;neg_6064;neg_6752;neg_7762;neg_8556;neg_8935;pos_2142;pos_5778;pos_7919	1-Nitro-7-hydroxy-8-glutathionyl-7,8-dihydronaphthalene;1-Nitro-5-glutathionyl-6-hydroxy-5,6-dihydronaphthalene;4-Hydroxy-4-(methylnitrosoamino)-1-(3-pyridinyl)-1-butanone;1-(3-Pyridinyl)-1,4-butanediol;6-[2,3-Dihydroxy-1-(hydroxymethyl)propyl]-1,2-dihydro-7-hydroxy-9-methoxy-cyclopenta[c][1]benzopyran-3,4-dione;Naphthalene-1,2-diol;1-Nitro-7-glutathionyl-8-hydroxy-7,8-dihydronaphthalene;alpha-[3…	C14803;C14806;C19566;C19582;C19590;C03012;C14804;C19581;C19578;C14856
Xenobiotics biodegradation and metabolism	ko00982 Drug metabolism - cytochrome P450	14	neg_4704;neg_5075;neg_5622;neg_6983;neg_7164;neg_7629;neg_8427;neg_9417;pos_269;pos_4164;pos_4440;pos_6680;pos_6834;pos_7583	2-Hydroxyfelbamate;3-Hydroxymonoethylglycinexylidide;4-ene-Valproic acid;Carbamazepine-o-quinone;2-Hydroxyiminostilbene;4-Hydroxyvalproic acid;3-Hydroxylidocaine;2-Hydroxycarbamazepine;2-Phenyl-1,3-propanediol monocarbamate;5-Phenyl-1,3-oxazinane-2,4-dione;3-Carbamoyl-2-phenylpropionic acid;4-Hydroxy-5-phenyltetrahydro-1,3-oxazin-2-one;Carbamazepine iminoquinone;Didemethylcitalopram	C16582;C16572;C16648;C16606;C16604;C16649;C16560;C16576;C16586;C16596;C16591;C16595;C16605;C16609
Xenobiotics biodegradation and metabolism	ko00983 Drug metabolism - other enzymes	17	neg_1648;neg_1803;neg_2312;neg_2632;neg_2641;neg_2754;neg_3149;neg_6072;neg_7662;neg_8329;pos_1589;pos_1670;pos_2134;pos_5738;pos_6280;pos_6924;pos_7631	Thioguanine;6-Thioinosine-5'-monophosphate;NPC;5-Fluorodeoxyuridine monophosphate;6-Mercaptopurine ribonucleoside 5'-diphosphate;Capecitabine;6-Mercaptopurine;SN38 glucuronide;Acetylhydrazine;6-Thiourate;5-Fluorouridine;Isonicotinic acid;6-Methylthiopurine 5'-monophosphate ribonucleotide;Isoniazid pyruvate;5,6-Dihydro-5-fluorouracil;5'-Deoxy-5-fluorocytidine;APC	C07648;C04646;C16543;C04242;C16616;C12650;C02380;C11376;C07447;C16613;C16633;C07446;C16615;C16624;C16630;C16635;C00546
