# Supplementary material for: Responses of rumen microorganisms and metabolites to different roughage of domesticated Tibetan sheep
Source: Front Microbiol. 2023 Aug 17;14:1247609. doi: 10.3389/fmicb.2023.1247609 (PMC10469951; doi:10.3389/fmicb.2023.1247609)
Supplement: Supplementary file 1 [file Data_Sheet_1.zip › Table S6.XLSX]

## Sheet: TW_vs_TS.KEGG
Table S6 Differential metabolite KEEG enrichment analysis
#Pathway	ko_ID	Diff_Metabolites_in_Pathway	All_metabolites_in_Pathway	Diff_Mtabolites_in_All_pathways	All_Metabolites_in_All_pathways	Metabolite_id	KEGG_Orthology
Drug metabolism - other enzymes	ko00983	3	17	29	368	pos_6280;pos_2134;neg_7662	C16630+C16615+C07447
alpha-Linolenic acid metabolism	ko00592	3	11	29	368	pos_9813;pos_9422;pos_9423	C04780+C16300+C16343
Lysine degradation	ko00310	2	12	29	368	pos_3388;pos_468	C00489+C03366
Tryptophan metabolism	ko00380	2	14	29	368	neg_4951;neg_5837	C05643+C05658
Arachidonic acid metabolism	ko00590	2	11	29	368	pos_7067;pos_6444	C00584+C14772
Serotonergic synapse	ko04726	2	9	29	368	pos_7067;pos_6444	C00584+C14772
Linoleic acid metabolism	ko00591	2	9	29	368	pos_4288;neg_9981	C03242+C14825
cAMP signaling pathway	ko04024	2	8	29	368	pos_10320;pos_7067	C20792+C00584
Drug metabolism - cytochrome P450	ko00982	2	14	29	368	pos_6680;neg_4704	C16595+C16582
Tyrosine metabolism	ko00350	1	10	29	368	neg_7462	C06044
Renin secretion	ko04924	1	3	29	368	pos_7067	C00584
Biosynthesis of unsaturated fatty acids	ko01040	1	12	29	368	pos_4288	C03242
Caffeine metabolism	ko00232	1	4	29	368	pos_4020	C16365
Rheumatoid arthritis	ko05323	1	1	29	368	pos_7067	C00584
ABC transporters	ko02010	1	16	29	368	pos_4097	C00121
Bile secretion	ko04976	1	22	29	368	pos_7067	C00584
Oxytocin signaling pathway	ko04921	1	2	29	368	pos_7067	C00584
Porphyrin metabolism	ko00860	1	4	29	368	neg_3022	C04778
Pentose phosphate pathway	ko00030	1	2	29	368	pos_4097	C00121
Phenylalanine metabolism	ko00360	1	5	29	368	neg_6003	C12621
Fatty acid degradation	ko00071	1	1	29	368	pos_3388	C00489
Nicotinate and nicotinamide metabolism	ko00760	1	9	29	368	pos_4234	C01297
Cutin, suberine and wax biosynthesis	ko00073	1	3	29	368	neg_3379	C18218
Leishmaniasis	ko05140	1	1	29	368	pos_7067	C00584
Regulation of lipolysis in adipocytes	ko04923	1	3	29	368	pos_7067	C00584
C-type lectin receptor signaling pathway	ko04625	1	1	29	368	pos_7067	C00584
Human cytomegalovirus infection	ko05163	1	1	29	368	pos_7067	C00584
beta-Alanine metabolism	ko00410	1	9	29	368	pos_5634	C05341
Human papillomavirus infection	ko05165	1	2	29	368	pos_7067	C00584
Inflammatory mediator regulation of TRP channels	ko04750	1	2	29	368	pos_7067	C00584
Cysteine and methionine metabolism	ko00270	1	12	29	368	pos_6099	C00170
Neuroactive ligand-receptor interaction	ko04080	1	9	29	368	pos_7067	C00584
Pathways in cancer	ko05200	1	3	29	368	pos_7067	C00584
Phenylalanine, tyrosine and tryptophan biosynthesis	ko00400	1	4	29	368	pos_2018	C03506
Adrenergic signaling in cardiomyocytes	ko04261	1	3	29	368	neg_2403	C07056
Amoebiasis	ko05146	1	2	29	368	pos_7067	C00584
African trypanosomiasis	ko05143	1	2	29	368	pos_7067	C00584
Arginine biosynthesis	ko00220	1	4	29	368	neg_5013	C04133

## Sheet: TW_vs_TM.KEGG
Table S6 Differential metabolite KEEG enrichment analysis
#Pathway	ko_ID	Diff_Metabolites_in_Pathway	All_metabolites_in_Pathway	Diff_Mtabolites_in_All_pathways	All_Metabolites_in_All_pathways	Metabolite_id	KEGG_Orthology
Linoleic acid metabolism	ko00591	2	9	8	368	neg_9981;neg_12126	C14825+C14833
Drug metabolism - cytochrome P450	ko00982	1	14	8	368	pos_4440	C16591
Tryptophan metabolism	ko00380	1	14	8	368	neg_5837	C05658
Metabolism of xenobiotics by cytochrome P450	ko00980	1	10	8	368	neg_8556	C03012
Retinol metabolism	ko00830	1	6	8	368	neg_13032	C16678
Folate biosynthesis	ko00790	1	14	8	368	neg_7150	C00921
alpha-Linolenic acid metabolism	ko00592	1	11	8	368	pos_9813	C04780
Chemical carcinogenesis - DNA adducts	ko05204	1	6	8	368	neg_8556	C03012

## Sheet: TM_vs_TS.KEGG
Table S6 Differential metabolite KEEG enrichment analysis
#Pathway	ko_ID	Diff_Metabolites_in_Pathway	All_metabolites_in_Pathway	Diff_Mtabolites_in_All_pathways	All_Metabolites_in_All_pathways	Metabolite_id	KEGG_Orthology
Pyrimidine metabolism	ko00240	2	18	29	368	neg_2909;neg_5789	C00705+C02376
Drug metabolism - other enzymes	ko00983	2	17	29	368	neg_7662;pos_2134	C07447+C16615
Bile secretion	ko04976	2	22	29	368	pos_7067;pos_4769	C00584+C11231
Drug metabolism - cytochrome P450	ko00982	2	14	29	368	pos_6680;neg_4704	C16595+C16582
beta-Alanine metabolism	ko00410	2	9	29	368	pos_6927;pos_5634	C03492+C05341
Arachidonic acid metabolism	ko00590	2	11	29	368	pos_7067;pos_6769	C00584+C05962
Metabolism of xenobiotics by cytochrome P450	ko00980	2	10	29	368	neg_1515;neg_8556	C14806+C03012
Glycerophospholipid metabolism	ko00564	1	2	29	368	neg_5064	C00570
Amoebiasis	ko05146	1	2	29	368	pos_7067	C00584
Pathways in cancer	ko05200	1	3	29	368	pos_7067	C00584
Human papillomavirus infection	ko05165	1	2	29	368	pos_7067	C00584
Monobactam biosynthesis	ko00261	1	4	29	368	neg_9595	C20927
African trypanosomiasis	ko05143	1	2	29	368	pos_7067	C00584
Tryptophan metabolism	ko00380	1	14	29	368	neg_5046	C01717
cAMP signaling pathway	ko04024	1	8	29	368	pos_7067	C00584
Vitamin B6 metabolism	ko00750	1	5	29	368	pos_5510	C00627
Riboflavin metabolism	ko00740	1	5	29	368	pos_5423	C04732
Renin secretion	ko04924	1	3	29	368	pos_7067	C00584
Pantothenate and CoA biosynthesis	ko00770	1	8	29	368	pos_6927	C03492
Ubiquinone and other terpenoid-quinone biosynthesis	ko00130	1	5	29	368	neg_5707	C05817
Inflammatory mediator regulation of TRP channels	ko04750	1	2	29	368	pos_7067	C00584
Caffeine metabolism	ko00232	1	4	29	368	pos_4020	C16365
Protein digestion and absorption	ko04974	1	12	29	368	pos_9972	C00246
Human cytomegalovirus infection	ko05163	1	1	29	368	pos_7067	C00584
Tyrosine metabolism	ko00350	1	10	29	368	neg_7462	C06044
Chemical carcinogenesis - DNA adducts	ko05204	1	6	29	368	neg_8556	C03012
Carbohydrate digestion and absorption	ko04973	1	3	29	368	pos_9972	C00246
Retinol metabolism	ko00830	1	6	29	368	pos_6137	C16683
Nicotinate and nicotinamide metabolism	ko00760	1	9	29	368	pos_4234	C01297
Oxytocin signaling pathway	ko04921	1	2	29	368	pos_7067	C00584
C-type lectin receptor signaling pathway	ko04625	1	1	29	368	pos_7067	C00584
Neuroactive ligand-receptor interaction	ko04080	1	9	29	368	pos_7067	C00584
Folate biosynthesis	ko00790	1	14	29	368	pos_3722	C11355
Serotonergic synapse	ko04726	1	9	29	368	pos_7067	C00584
Regulation of lipolysis in adipocytes	ko04923	1	3	29	368	pos_7067	C00584
Arginine biosynthesis	ko00220	1	4	29	368	neg_5013	C04133
Butanoate metabolism	ko00650	1	9	29	368	pos_9972	C00246
Rheumatoid arthritis	ko05323	1	1	29	368	pos_7067	C00584
Histidine metabolism	ko00340	1	7	29	368	neg_4571	C04896
Ascorbate and aldarate metabolism	ko00053	1	3	29	368	neg_9163	C01620
Leishmaniasis	ko05140	1	1	29	368	pos_7067	C00584
Pentose and glucuronate interconversions	ko00040	1	3	29	368	neg_5034	C02266
